# Supplementary material for: On the effects of alternative optima in context-specific metabolic model predictions
Source: PLoS Comput Biol. 2017 May 30;13(5):e1005568. doi: 10.1371/journal.pcbi.1005568 (PMC5469500; doi:10.1371/journal.pcbi.1005568)
Supplement: S1 Table — In this list, reactions are ranked in descending order according to their entropy values across the alternative optima space of the RegrExLAD leaf-specific data integration. For each reaction in the list, the reaction index in the AraCOREred model, as well as reaction name, the metabolic subsystem to which it is allocated and the reaction mechanism are displayed. As commented in the main text, the entropy values may be taken as a soft measure of the importance that a reaction has in a given context. This is because small entropy values imply that a reaction is constrained to operate under a small range of flux values in the given context. To contrast the entropy values obtained after the leaf-data integration, we also provide the entropy values shown by reactions when no experimental data are integrated, that is, corresponding to a random sample of the flux cone (see Methods). (XLSX) [file pcbi.1005568.s002.xlsx]

## Sheet: Sheet1
Entropy value	Entropy in flux cone	Rxn Idx	Data Status	Rxn Name	Rxn SubSystem
2.92101	2.76524	360	0	Pro uniporter	transport
2.92101	2.64349	355	0	B0,+-type amino acid transporter 1	transport
2.92101	2.67268	361	0	Pro/Glu antiporter	transport
2.81925	2.70055	354	0	B0,+-type amino acid transporter 1	transport
2.76936	2.71234	356	0	B0,+-type amino acid transporter 1	transport
2.76936	2.71234	359	0	Basic amino acid carriers	transport
2.74391	2.72728	358	0	Basic amino acid carriers	transport
2.74391	2.72728	400	0	His importer	transport
2.73445	2.81851	351	0	Di-/ri-carboxylate carrier	transport
2.73326	2.82427	349	0	Di-/ri-carboxylate carrier	transport
2.71852	2.81988	345	0	Di-/ri-carboxylate carrier	transport
2.70826	2.83864	350	0	Di-/ri-carboxylate carrier	transport
2.70379	2.80099	342	0	Di-/ri-carboxylate carrier	transport
2.70308	2.79529	340	0	Di-/ri-carboxylate carrier	transport
2.6776	2.77782	348	0	Di-/ri-carboxylate carrier	transport
2.67447	2.80654	341	0	Di-/ri-carboxylate carrier	transport
2.65413	2.83546	344	0	Di-/ri-carboxylate carrier	transport
2.63253	2.78757	347	0	Di-/ri-carboxylate carrier	transport
2.60953	2.83016	343	0	Di-/ri-carboxylate carrier	transport
2.55927	2.678	336	0	Dicarboxylate carrier	transport
2.55927	2.678	337	0	Dicarboxylate carrier	transport
2.55556	2.77574	346	0	Di-/ri-carboxylate carrier	transport
2.34798	2.67277	115	1	Mal dehydrogenase	pyruvate metabolism
2.29717	2.64586	145	1	NO3 reductase	nitrate assimilation
2.29717	2.64592	146	1	NO3 reductase	nitrate assimilation
2.09422	2.59955	328	0	TP/Pi translocator	transport
2.08757	2.1602	136	1	PPi-dep. Phosphofructokinase	pyrophosphate recycling
2.08721	2.16748	135	1	inorganic PPiase	pyrophosphate recycling
2.08545	2.75762	114	1	Mal dehydrogenase	pyruvate metabolism
2.08545	2.75739	116	1	Mal dehydrogenase	pyruvate metabolism
2.08149	2.27636	10	1	FBP aldolase	Calvin-Benson cycle, glycolysis
2.08149	2.42857	19	1	G6P isomerase	starch synthesis
2.08149	2.41406	35	1	FBP aldolase	sucrose synthesis, gluconeogenesis, glycolysis
2.08149	2.41406	39	1	G6P isomerase	sucrose synthesis, sucrose degradation, gluconeogenesis
2.08149	2.18576	61	1	6-Phosphofructokinase	glycolysis
2.08149	2.64285	134	1	inorganic PPiase	pyrophosphate recycling
2.08053	2.68616	62	0	GAP dehydrogenase	glycolysis
2.07838	2.70548	7	1	PGA kinase	Calvin-Benson cycle, glycolysis
2.07838	2.48856	57	1	PGA kinase	gluconeogenesis, glycolysis
2.07838	2.48856	58	1	GAP dehydrogenase	gluconeogenesis, glycolysis
2.07838	2.70166	111	1	Pyr phosphate dikinase	pyruvate metabolism
2.07838	2.28656	113	1	Mal dehydrogenase	pyruvate metabolism
2.07838	2.66846	298	1	adenylate kinase	nucleotide metabolism
2.07838	2.59346	319	0	Nucleotide transporter	transport
2.07838	2.18863	332	0	G6P exporter	transport
2.07838	2.28621	339	0	Dicarboxylate transporter	transport
2.07838	2.36731	374	0	CO2 diffusion	transport
2.07838	2.62944	398	0	Glu importer	transport
2.07233	2.30466	42	1	S6P synthase	sucrose synthesis
2.07233	2.30466	43	1	S6P phosphorylase	sucrose synthesis
2.07233	2.30466	46	1	Fructokinase	sucrose degradation
2.02943	2.31825	54	1	PEP carboxylase	gluconeogenesis
2.02943	2.31825	152	1	HCO3 dehydratase	carbon fixation
2.02785	2.26825	44	1	Suc synthase	sucrose degradation
1.95704	2.7953	259	1	Pro dehydrogenase	proline degradation
1.95704	2.43296	258	1	Pro dehydrogenase	proline degradation
1.84773	2.57596	80	1	Mal dehydrogenase	tricarboxylic acid cycle, glyoxylate cycle
1.84773	2.83815	117	1	Mal dehydrogenase	pyruvate metabolism
1.20261	2.92113	180	1	Glu dehydrogenase	glutamate synthesis
1.13181	2.62325	377	0	H2O diffusion	transport
1.11902	2.72911	155	0	Ala transaminase	alanine synthesis
1.11902	2.44271	176	1	Glu dehydrogenase	glutamate synthesis
1.11902	2.40868	380	0	NH4 diffusion	transport
1.11902	2.4184	384	0	Pyr diffusion	transport
1.11902	2.42079	391	0	Ala diffusion	transport
1.11902	2.42079	156	1	Ala transaminase	alanine synthesis
1.11902	2.40923	353	0	B0,+-type amino acid transporter 1	transport
1.11902	2.42079	385	0	Pyr diffusion	transport
1.05487	2.41008	371	0	O2 diffusion	transport
1.02593	2.9193	182	1	Glu dehydrogenase	glutamate degradation
0.784277	2.40886	5	1	ATPase	light reactions
0.782364	2.40886	1	1	photosystem II	light reactions
0.782364	2.40886	2	1	cytochrom b6f complex	light reactions
0.782364	2.40886	3	1	photosystem I	light reactions
0.741782	2.43127	82	1	Cytc reductase	oxidative phosphorylation
0.741782	2.43127	83	1	Cytc oxidase	oxidative phosphorylation
0.741782	2.43127	372	0	O2 diffusion	transport
0.698511	2.40886	412	0	Import Photon	import
0.612487	2.68333	181	1	Glu dehydrogenase	glutamate synthesis
0.449018	2.50515	81	1	NADH dehydrogenase (Q)	oxidative phosphorylation
0.332126	2.48484	167	1	Asp aminotransferase	aspartate synthesis
0.332126	2.48484	169	1	Asp aminotransferase	aspartate synthesis
0.332126	2.48484	389	0	OAA diffusion	transport
0.332126	2.46499	390	0	KG diffusion	transport
0.332126	2.48484	392	0	Asp diffusion	transport
0.332126	2.46499	393	0	Glu diffusion	transport
0.255049	2.46271	84	1	ATP synthase	oxidative phosphorylation
0.221271	1.71099	53	1	PEP carboxylase	gluconeogenesis
0.201297	2.54989	326	0	TP/Pi translocator	transport
0.201297	2.55363	329	0	PEP/Pi translocator	transport
0.201297	2.52351	376	0	H2O diffusion	transport
0.201297	2.49269	55	1	Enolase	gluconeogenesis, glycolysis
0.201297	2.49269	56	1	PGA mutase	gluconeogenesis, glycolysis
0.201297	2.49323	63	1	PGA mutase	glycolysis
0.201297	2.49323	64	1	Enolase	glycolysis
0.124696	2.32239	179	1	Glu synthase (FeS-Fd)	glutamate synthesis
0.124696	2.83835	4	1	ferredoxin-NADP reductase	light reactions
0.12184	2.8651	178	1	Glu synthase	glutamate synthesis
0.0692196	2.64554	327	0	TP/Pi translocator	transport
0.0538171	2.0809	60	1	6-Phosphofructokinase	glycolysis
0.052419	0.921855	40	1	Phosphoglucomutase	sucrose synthesis, sucrose degradation
0.050771	1.21296	31	1	Hexokinase	starch degradation, sucrose degradation
0.0474285	0.429158	41	1	UDPG pyrophosphorylase	sucrose synthesis, sucrose degradation, pyrophosphate recycling
0.0474285	0.429158	45	1	Fructofuranosidase	sucrose degradation
0.0474285	0.429158	311	1	Nucleoside-diphosphate kinase	nucleotide metabolism
0.0416057	2.60789	9	1	TP isomerase	Calvin-Benson cycle, glycolysis
0.0416057	2.60284	34	1	TP isomerase	sucrose synthesis, gluconeogenesis, glycolysis
0.0309299	2.75457	52	1	Mal dehydrogenase	gluconeogenesis
0.0165067	1.10811	20	1	Phosphoglucomutase	starch synthesis
0.0165067	1.37447	21	1	G1P adenylyltransferase	starch synthesis
0.0165067	1.33932	36	1	FBPase	sucrose synthesis, gluconeogenesis, glycolysis
0.0155519	2.62504	250	0	Glu kinase	proline synthesis
0.0155519	2.62504	253	0	GluSeA dehydrogenase	proline synthesis
0.0155519	2.62597	256	0	spontaneous	proline synthesis
0.0155519	2.60183	257	1	P5C reductase	proline synthesis
0.0155519	2.25672	261	1	P5C dehydrogenase	proline degradation
0.0155519	2.6237	320	0	ADP/ATP carrier	transport
0.0155519	2.83863	363	0	P5C exporter	transport
0.0086004	2.70731	101	1	6PG dehydrogenase	pentose phosphate pathway
0.0086004	2.70896	100	1	6PG dehydrogenase	pentose phosphate pathway
0.00430033	2.77333	8	1	GAP dehydrogenase	Calvin-Benson cycle
0.00430033	1.19771	23	1	starch synthase	starch synthesis
0.00430033	0.950142	24	1	starch synthase	starch synthesis
0.00430033	1.0786	26	1	amylase	starch degradation
0.00430033	0.704849	30	1	disproportionating enzyme	starch degradation
0.00430033	0.704849	33	1	(starch) phosphorylase	starch degradation
0.00430033	2.80504	175	1	Glu synthase	glutamate synthesis
0.00430033	2.78731	184	1	GABA transaminase	glutamate degradation
0.00430033	2.77518	185	1	GABA transaminase	glutamate degradation
0.00430033	0.704849	334	0	Mas exporter	transport
