# Supplementary material for: On the effects of alternative optima in context-specific metabolic model predictions
Source: PLoS Comput Biol. 2017 May 30;13(5):e1005568. doi: 10.1371/journal.pcbi.1005568 (PMC5469500; doi:10.1371/journal.pcbi.1005568)
Supplement: S4 Table — Non-core reactions are ranked in descending order based on the frequency of the presence of these reactions among the alternative optimal networks generated by CorEx. The reaction names and the metabolic subsystems to which each reaction belongs are also included. (XLSX) [file pcbi.1005568.s005.xlsx]

## Sheet: Sheet1
S4Table. Ranked list of AraCOREred non-core reactions according to their frequency across the sample of alternative optimal networks of CorEx.
Frequency in AO	Rxn Name	Rxn SubSystem
1	photosystem II	light reactions
1	cytochrom b6f complex	light reactions
1	photosystem I	light reactions
1	RuBisCO	Calvin-Benson cycle
1	G6P isomerase	starch synthesis
1	Phosphoglucomutase	starch synthesis
1	G1P adenylyltransferase	starch synthesis
1	starch synthase	starch synthesis
1	starch synthase	starch synthesis
1	starch synthase	starch synthesis
1	amylase	starch degradation
1	Hexokinase	starch degradation, sucrose degradation
1	G6P isomerase	sucrose synthesis, sucrose degradation, gluconeogenesis
1	S6P synthase	sucrose synthesis
1	S6P phosphorylase	sucrose synthesis
1	UDPG:G6P glucosyltransferase	trehalose synthesis
1	Tre phosphatase	trehalose synthesis
1	PGA mutase	gluconeogenesis, glycolysis
1	PGA mutase	glycolysis
1	Pyr dehydrogenase	pyruvate decarboxylation
1	Pyr dehydrogenase	pyruvate decarboxylation
1	DHL acetyltransferase	pyruvate decarboxylation
1	Cit synthase	tricarboxylic acid cycle, glyoxylate cycle
1	SCA dehydrogenase (Q)	tricarboxylic acid cycle, oxidative phosphorylation
1	NADH dehydrogenase (Q)	oxidative phosphorylation
1	Cytc reductase	oxidative phosphorylation
1	Cytc oxidase	oxidative phosphorylation
1	ATP synthase	oxidative phosphorylation
1	RuBisCO	photorespiration
1	PGCA phosphorylase	photorespiration
1	GCA oxidase	photorespiration
1	GCEA kinase	photorespiration
1	DHQ synthase	Shikimate pathway
1	DHQ dehydratase	Shikimate pathway
1	SA dehydrogenase	Shikimate pathway
1	SA kinase	Shikimate pathway
1	EPSP synthase	Shikimate pathway
1	CHR synthase	Shikimate pathway
1	R5P diphosphokinase	PRPP synthesis
1	Cit synthase	pyruvate metabolism
1	iCit dehydrogenase	pyruvate metabolism
1	ATP-Cit lyase	actyl-coenzyme A synthesis
1	A-CoA synthetase	actyl-coenzyme A synthesis
1	A-CoA carboxylase	fatty acid synthesis
1	M-CoA:ACP malonyltransferase	fatty acid synthesis
1	inorganic PPiase	pyrophosphate recycling
1	For dehydrogenase	THF recycling
1	For-THF ligase	THF recycling
1	Dihydrofolate reductase	THF recycling
1	Thioredoxin reductase	TRX recycling
1	ADN kinase	ADN salvage
1	GSSG reductase	sulfur assimilation
1	SO3 reductase	sulfur assimilation
1	A-Glu kinase	arginine synthesis
1	A-GluP reductase	arginine synthesis
1	A-Orn transaminase	arginine synthesis
1	A-Orn:A-Glu acetyltransferase	arginine synthesis
1	CBP synthase	arginine synthesis, UMP synthesis
1	Orn carbamoyltransferase	arginine synthesis
1	Arg-SCA synthase	arginine synthesis
1	Arg-SCA lyase	arginine synthesis
1	Fum hydratase	arginine synthesis, IMP synthesis, AMP synthesis
1	Asn synthase	asparagine synthesis, lysine synthesis, methionine synthesis
1	Asp aminotransferase	aspartate synthesis
1	Ser O-acetyltransferase	cysteine synthesis
1	Ser O-acetyltransferase	cysteine synthesis
1	GCA oxidase	glycine synthesis
1	ATP PR-transferase	histidine synthesis
1	Pr-ATP diphosphatase	histidine synthesis
1	Pr-AMP cyclohydrolase	histidine synthesis
1	P-AICAR-P isomerase	histidine synthesis
1	ImGP synthase	histidine synthesis
1	ImGP dehydratase	histidine synthesis
1	Hisol-P transaminase	histidine synthesis
1	Hisol-P phosphatase	histidine synthesis
1	Hisol-P dehydrogenase	histidine synthesis
1	Hisal-P dehydrogenase	histidine synthesis
1	Thr dehydratase	isoleucine synthesis
1	DH-acid dehydratase	isoleucine synthesis
1	B.-chain-aa transaminase	isoleucine synthesis
1	DH-acid dehydratase	leucine synthesis, valine synthesis
1	2-IPM synthase	leucine synthesis
1	3-IPM dehydratase	leucine synthesis
1	3-IPM dehydratase	leucine synthesis
1	3-IPM dehydrogenase	leucine synthesis
1	spontaneous	leucine synthesis
1	B.-chain-aa transaminase	leucine synthesis
1	Asp kinase	lysine synthesis, methionine synthesis, threonine synthesis
1	Asp-SeA dehydrogenase	lysine synthesis
1	DHD synthase	lysine synthesis
1	DAP aminotransferase	lysine synthesis
1	DAP epimerase	lysine synthesis
1	DAP decarboxylase	lysine synthesis
1	H-Ser kinase	methionine synthesis, threonine synthesis
1	CTH beta-lyase	methionine synthesis
1	5M-THF oxidoreductase	methionine synthesis, THF recycling
1	Met synthase	methionine synthesis
1	H-Cys S-Met-transf.	methionine synthesis
1	CHR mutase	phenylalanine synthesis, tyrosine synthesis
1	Glu:PRE aminotransferase	phenylalanine synthesis, tyrosine synthesis
1	AGN dehydratase	phenylalanine synthesis
1	Arginase	proline synthesis
1	Orn aminotransferase	proline synthesis
1	spontaneous	proline synthesis
1	P5C reductase	proline synthesis
1	PGA dehydrogenase	serine synthesis
1	PSer aminotransferase	serine synthesis
1	PSer phosphatase	serine synthesis
1	Threonine synthase	threonine synthesis
1	ANT synthase	tryptophan synthesis
1	ANT PR-transferase	tryptophan synthesis
1	PR-ANT isomerase	tryptophan synthesis
1	Ind-GP synthase	tryptophan synthesis
1	Ind-GP lyase	tryptophan synthesis
1	Trp synthase	tryptophan synthesis
1	AGN dehydrogenase	tyrosine synthesis
1	B.-chain-aa transaminase	valine synthesis
1	ATase	IMP synthesis
1	PRA-Gly ligase	IMP synthesis
1	GAR formyltransferase	IMP synthesis
1	FGAM synthase	IMP synthesis
1	FGAM cyclo-ligase	IMP synthesis
1	AIR carboxylase	IMP synthesis
1	SAICAR synthase	IMP synthesis
1	Adenylo-SCA lyase	IMP synthesis
1	AICAR formyltransferase	IMP synthesis
1	IMP cyclohydrolase	IMP synthesis
1	AMP deaminase	GMP synthesis
1	IMP dehydrogenase	GMP synthesis
1	GMP synthase	GMP synthesis
1	Adenylo-SCA synthase	AMP synthesis
1	Adenylo-SCA lyase	AMP synthesis
1	Asp carbamoyltransferase	UMP synthesis
1	DHOase	UMP synthesis
1	DHO dehydrogenase	UMP synthesis
1	ORO PR-transferase	UMP synthesis
1	OMP decarboxylase	UMP synthesis
1	CTP synthase	CTP synthesis
1	adenylate kinase	nucleotide metabolism
1	guanylate kinase	nucleotide metabolism
1	UMP/CMP kinase	nucleotide metabolism
1	Nucleoside-triphosphatase	nucleotide metabolism
1	Ribonucleoside-diphosphate reductase	nucleotide metabolism
1	Ribonucleoside-diphosphate reductase	nucleotide metabolism
1	Ribonucleoside-diphosphate reductase	nucleotide metabolism
1	Ribonucleoside-diphosphate reductase	nucleotide metabolism
1	Deoxyuridine-triphosphatase	nucleotide metabolism
1	Thymidylate synthase	nucleotide metabolism
1	Thymidine monophosphate kinase	nucleotide metabolism
1	SO4 diffusion	transport
1	NO2 transporter	transport
1	ADP/ATP carrier	transport
1	Brittle1 protein transporter	transport
1	GCA/GCEA shuffle	transport
1	GCA/GCEA shuffle	transport
1	Glc transporter	transport
1	Mas exporter	transport
1	Dicarboxylate transporter	transport
1	P5C exporter	transport
1	PRPP exporter	transport
1	Fum exporter	transport
1	H-Cys exporter	transport
1	ORO exporter	transport
1	DHO shuffle	transport
1	DHO shuffle	transport
1	Gly/Ser shuffle	transport
1	O2 diffusion	transport
1	O2 diffusion	transport
1	O2 diffusion	transport
1	CO2 diffusion	transport
1	CO2 diffusion	transport
1	H2O diffusion	transport
1	H2O diffusion	transport
1	H2O diffusion	transport
1	AC diffusion	transport
1	Pyr diffusion	transport
1	GCA diffusion	transport
1	GCEA diffusion	transport
1	Mal diffusion	transport
1	Ala diffusion	transport
1	Gly diffusion	transport
1	Ser diffusion	transport
1	Ala exporter	transport
1	Arg exporter	transport
1	Glu importer	transport
1	His exporter	transport
1	Ile exporter	transport
1	Leu exporter	transport
1	Lys exporter	transport
1	Phe exporter	transport
1	Ser importer	transport
1	Thr exporter	transport
1	Trp exporter	transport
1	Tyr exporter	transport
1	Val exporter	transport
1	Import Photon	import
1	Import CO2	import
1	Import H2O	import
1	Import Pi	import
1	Import NO3	import
1	Import SO4	import
1	Export O2	export
1	Export cell wall precursor	export
0,983606557377049	Nucleotide transporter	transport
0,983606557377049	NH4 diffusion	transport
0,983606557377049	Pyr diffusion	transport
0,967213114754098	Urease	proline synthesis
0,950819672131148	PPi-dep. Phosphofructokinase	pyrophosphate recycling
0,934426229508197	B0,+-type amino acid transporter 1	transport
0,786885245901639	NH4 diffusion	transport
0,754098360655738	Pyr phosphate dikinase	pyruvate metabolism
0,754098360655738	SCA-SeA dehydrogenase	glutamate degradation
0,754098360655738	B0,+-type amino acid transporter 1	transport
0,672131147540984	Fum hydratase	tricarboxylic acid cycle
0,655737704918033	Asp aminotransferase	aspartate synthesis
0,655737704918033	Pro uniporter	transport
0,655737704918033	OAA diffusion	transport
0,639344262295082	Di-/ri-carboxylate carrier	transport
0,622950819672131	GABA transaminase	glutamate degradation
0,622950819672131	Di-/ri-carboxylate carrier	transport
0,590163934426230	Export Cys	export
0,557377049180328	Import H2S	import
0,540983606557377	Pro dehydrogenase	proline degradation
0,524590163934426	Thr aldolase	glycine synthesis
0,524590163934426	ACD oxidoreductase	glycine synthesis
0,524590163934426	Di-/ri-carboxylate carrier	transport
0,524590163934426	Di-/ri-carboxylate carrier	transport
0,508196721311475	Suc synthase	sucrose degradation
0,508196721311475	GAP dehydrogenase	glycolysis
0,508196721311475	Glu dehydrogenase	glutamate synthesis
0,508196721311475	DHD reductase	lysine synthesis
0,508196721311475	H-Ser dehydrogenase	methionine synthesis, threonine synthesis
0,491803278688525	Fructofuranosidase	sucrose degradation
0,491803278688525	Glu synthase	glutamate synthesis
0,491803278688525	Glu dehydrogenase	glutamate synthesis
0,491803278688525	DHD reductase	lysine synthesis
0,491803278688525	H-Ser dehydrogenase	methionine synthesis, threonine synthesis
0,491803278688525	TP/Pi translocator	transport
0,491803278688525	H2S diffusion	transport
0,459016393442623	Pro dehydrogenase	proline degradation
0,459016393442623	Dicarboxylate transporter	transport
0,459016393442623	Proton sink/source for charge balancing of im-/export	im-/export
0,426229508196721	iCit dehydrogenase	pyruvate metabolism
0,426229508196721	Glu dehydrogenase	glutamate degradation
0,409836065573771	iCit dehydrogenase	pyruvate metabolism
0,409836065573771	Pro/Glu antiporter	transport
0,409836065573771	Carbon limiting biomass	biomass reaction
0,393442622950820	B0,+-type amino acid transporter 1	transport
0,344262295081967	Asp aminotransferase	aspartate synthesis
0,344262295081967	Di-/ri-carboxylate carrier	transport
0,344262295081967	Asp diffusion	transport
0,311475409836066	Pyr kinase	glycolysis
0,311475409836066	Nitrogen limiting biomass	biomass reaction
0,278688524590164	Light limiting biomass	biomass reaction
0,245901639344262	adenylate kinase	nucleotide metabolism
0,229508196721311	Ser exporter	transport
0,213114754098361	Pyr diffusion	transport
0,196721311475410	PEP/Pi translocator	transport
0,196721311475410	Di-/ri-carboxylate carrier	transport
0,163934426229508	iCit dehydrogenase	pyruvate metabolism
0,147540983606557	Pyr kinase	glycolysis
0,147540983606557	iCit lyase	pyruvate metabolism
0,147540983606557	Mal synthase	pyruvate metabolism
0,147540983606557	P5C dehydrogenase	proline degradation
0,131147540983607	GABA transaminase	glutamate degradation
0,131147540983607	Di-/ri-carboxylate carrier	transport
0,131147540983607	SCA/Fum carrier	transport
0,114754098360656	iCit dehydrogenase	tricarboxylic acid cycle
0,114754098360656	Di-/ri-carboxylate carrier	transport
0,114754098360656	B0,+-type amino acid transporter 1	transport
0,0983606557377049	KG dehydrogenase	tricarboxylic acid cycle
0,0983606557377049	DHL succinyltransferase	tricarboxylic acid cycle
0,0983606557377049	SCA-CoA ligase	tricarboxylic acid cycle
0,0983606557377049	Mal dehydrogenase	pyruvate metabolism
0,0983606557377049	P5C dehydrogenase	proline degradation
0,0983606557377049	Import NH4	import
0,0983606557377049	Maintenance	maintenance
0,0655737704918033	inorganic PPiase	pyrophosphate recycling
0,0655737704918033	Di-/ri-carboxylate carrier	transport
0,0491803278688525	6-Phosphofructokinase	glycolysis
0,0491803278688525	Ala transaminase	alanine synthesis
0,0491803278688525	G6P exporter	transport
0,0491803278688525	B0,+-type amino acid transporter 1	transport
0,0491803278688525	Basic amino acid carriers	transport
0,0327868852459016	Glu kinase	proline synthesis
0,0327868852459016	GluSeA dehydrogenase	proline synthesis
0,0327868852459016	TP/Pi translocator	transport
0,0327868852459016	Malate Exchange	[]
0,0163934426229508	amylase	starch degradation
0,0163934426229508	FBPase	sucrose synthesis, gluconeogenesis, glycolysis
0,0163934426229508	Mal dehydrogenase	pyruvate metabolism
0,0163934426229508	Glu dehydrogenase	glutamate synthesis
0,0163934426229508	TP/Pi translocator	transport
0,0163934426229508	Di-/ri-carboxylate carrier	transport
0,0163934426229508	Di-/ri-carboxylate carrier	transport
0,0163934426229508	Di-/ri-carboxylate carrier	transport
0,0163934426229508	Basic amino acid carriers	transport
0,0163934426229508	His importer	transport
0,0163934426229508	Export Ala	export
0,0163934426229508	Export Arg	export
0,0163934426229508	Export Gly	export
0,0163934426229508	Export lys	export
0,0163934426229508	Export Met	export
0,0163934426229508	Export Ser	export
0,0163934426229508	Export Thr	export
0,0163934426229508	Amino acid composition	biomass reaction
0	(starch) phosphorylase	starch degradation
0	F6P kinase	sucrose synthesis
0	F26BP phosphorylase	sucrose synthesis
0	Phosphoglucomutase	sucrose synthesis, sucrose degradation
0	Fructokinase	sucrose degradation
0	PEP carboxylase	gluconeogenesis
0	GAP dehydrogenase	glycolysis
0	6-Phosphofructokinase	glycolysis
0	G6P dehydrogenase	pentose phosphate pathway
0	6-Phosphogluconolactonase	pentose phosphate pathway
0	6PG dehydrogenase	pentose phosphate pathway
0	6PG dehydrogenase	pentose phosphate pathway
0	Transaldolase	pentose phosphate pathway
0	Cit synthase	pyruvate metabolism
0	ADN nucleosidase	ADN salvage
0	AD PRPP-transferase	ADN salvage
0	Ribokinase	ADN salvage
0	Asnase	aspartate synthesis
0	Glu synthase	glutamate synthesis
0	Glnase	glutamate synthesis
0	Glu kinase	proline synthesis
0	Glu kinase	proline synthesis
0	GluSeA dehydrogenase	proline synthesis
0	GluSeA dehydrogenase	proline synthesis
0	spontaneous	proline synthesis
0	spontaneous	proline synthesis
0	P5C dehydrogenase	proline degradation
0	Ser racemase	serine racemization
0	Brittle1 protein transporter	transport
0	Brittle1 protein transporter	transport
0	NAD transporter	transport
0	NAD transporter	transport
0	Polyol transporter 5	transport
0	Dicarboxylate carrier	transport
0	Dicarboxylate carrier	transport
0	P5C exporter	transport
0	KG diffusion	transport
0	Glu diffusion	transport
0	Export Asn	export
0	Export Asp	export
0	Export Gln	export
0	Export Glu	export
0	Export His	export
0	Export Ile	export
0	Export Leu	export
0	Export Phe	export
0	Export Pro	export
0	Export Trp	export
0	Export Tyr	export
0	Export Val	export
0	Export glucose	export
0	Export fructose	export
0	Export sucrose	export
0	Export maltose	export
0	Export fatty acid precursor	export
0	Export signaling precursor	export
0	Maintenance	maintenance
0	Maintenance	maintenance
Fixed Active	Fixed Inactive	Variable
203	58	103
