# Supplementary material for: On the effects of alternative optima in context-specific metabolic model predictions
Source: PLoS Comput Biol. 2017 May 30;13(5):e1005568. doi: 10.1371/journal.pcbi.1005568 (PMC5469500; doi:10.1371/journal.pcbi.1005568)
Supplement: S5 Table — Non-core reactions are ranked in descending order based on the frequency of the presence of these reactions among the alternative optimal networks generated by CorEx (through the usage of the AlterNet procedure described in the text). The reaction names and the metabolic subsystems to which each reaction belongs are also included. (XLSX) [file pcbi.1005568.s006.xlsx]

## Sheet: Sheet1
S5Table. Ranked list of Recon1red non-core reactions according to their frequency across the sample of alternative optimal networks of CorEx.
Frequency in AO	Rxn Name	Rxn SubSystem
1	7-glutamyl-10FTHF transport, lysosomal	Transport, Lysosomal
1	7-glutamyl-10FTHF transport, mitochondrial	Transport, Mitochondrial
1	10-Formyltetrahydrofolate lysosomal transport via diffusion	Transport, Lysosomal
1	1,3-Diaminopropane:oxygen oxidoreductase (deaminating)	beta-Alanine metabolism
1	N1-Methylnicotinamide transport	Transport, Extracellular
1	xenobiotic transport	Transport, Extracellular
1	2-deoxy-D-ribose 1-phosphate phosphorylase	Pyrimidine Catabolism
1	2-methylcitrate transport via diffusion	Transport, Extracellular
1	3,4-Dihydroxyphenylethyleneglycol transport (diffusion)	Transport, Extracellular
1	35cGMP nuclear transport	Transport, Nuclear
1	3-amino-isobutyrate transport	Transport, Extracellular
1	3-amino-isobutyrate transport, mitochondrial	Transport, Mitochondrial
1	3MLDA extracellular transport via diffusion	Transport, Extracellular
1	3-methyl-2-oxobutanoate mitochondrial transport via proton symport	Transport, Mitochondrial
1	3-Methyl-2-oxopentanoate mitochondrial transport via proton symport	Transport, Mitochondrial
1	3-Sulfino-L-alanine carboxy-lyase	Taurine and hypotaurine metabolism
1	4-aminobutanoate mitochondrial transport via diffusion	Transport, Mitochondrial
1	xenobiotic transport	Transport, Extracellular
1	4-methyl-2-oxopentanoate mitochondrial transport via proton symport	Transport, Mitochondrial
1	xenobiotic transport	Transport, Extracellular
1	xenobiotic transport	Transport, Extracellular
1	5-formyltetrahydrofolate transport via anion exchange	Transport, Extracellular
1	xenobiotic transport	Transport, Extracellular
1	5-Methyltetrahydrofolate transport via receptor binding and protolysis	Transport, Extracellular
1	7-glutamyl-DHF transport, lysosomal	Transport, Lysosomal
1	7-glutamyl-DHF transport,m mitochondrial	Transport, Mitochondrial
1	7-glutamyl-THF transport, lysosomal	Transport, Lysosomal
1	7-glutamyl-THF transport,m mitochondrial	Transport, Mitochondrial
1	Aminoacetone transport (mitochondrial)	Transport, Mitochondrial
1	acetoacetate intracellular transport unknown mechanism	Transport, Peroxisomal
1	acetaldehyde mitochondrial diffusion	Transport, Mitochondrial
1	acetaldehyde peroxisomal diffusion	Transport, Peroxisomal
1	acetyl-CoA transport, nuclear	Transport, Nuclear
1	N-acetylglucosamine kinase	Aminosugar Metabolism
1	phosphoacetylglucosamine mutase	Aminosugar Metabolism
1	N-acetyl-glucosamine lysosomal efflux	Transport, Lysosomal
1	Acetylcholine secretion via secretory vesicle (ATP driven)	Transport, Extracellular
1	Acetylcholin transport, nuclear trhough pores	Transport, Nuclear
1	O-acetylcarnintine transport into mitochondria via diffusion	Transport, Mitochondrial
1	adenosine facilated transport in mitochondria	Transport, Mitochondrial
1	ADP transporter, peroxisomal	Transport, Peroxisomal
1	carnitine transferase	Carnitine shuttle
1	transport into the mitochondria (carnitine)	Carnitine shuttle
1	xenobiotic transport	Transport, Extracellular
1	N-acetylglucosamine-6-phosphate deacetylase	Aminosugar Metabolism
1	S-Adenosyl-L-homocysteine intracellular diffusion	Transport, Endoplasmic Reticular
1	S-Adenosyl-L-methionine intracellular diffusion	Transport, Endoplasmic Reticular
1	S-Adenosyl-L-methionine reversible transport, mitochondrial	Transport, Mitochondrial
1	AMP transporter, peroxisome	Transport, Peroxisomal
1	xenobiotic transport	Transport, Extracellular
1	carnitine transferase	Carnitine shuttle
1	transport into the mitochondria (carnitine)	Carnitine shuttle
1	fatty acid intracellular transport	Transport, Peroxisomal
1	R group coenzyme a ligase	R Group Synthesis
1	R group coenzyme a ligase	R Group Synthesis
1	R group coenzyme a ligase	R Group Synthesis
1	R group artificial flux	R Group Synthesis
1	R group to palmitate conversion	R Group Synthesis
1	L-asparagine transport, mitochondrial	Transport, Mitochondrial
1	L-aspartate transport via Na, H symport and K antiport	Transport, Extracellular
1	ATP diffusion in nucleus	Transport, Nuclear
1	ATP transporter, peroxisomal	Transport, Peroxisomal
1	Beta-alanine reversible mitochondrial transport (diffusion)	Transport, Mitochondrial
1	beta-Carotene dioxygenase	Vitamin A Metabolism
1	(R)-3-Hydroxybutanoate transport via H+ symport	Transport, Extracellular
1	(R)-3-Hydroxybutanoate mitochondrial transport via H+ symport	Transport, Mitochondrial
1	Butyrate mitochondrial transport via proton symport, reversible	Transport, Mitochondrial
1	Butyrate transport via proton symport, reversible	Transport, Extracellular
1	C160 transport into the mitochondria	Carnitine shuttle
1	C160 transport into the mitochondria	Carnitine shuttle
1	C161 transport into the mitochondria	Carnitine shuttle
1	C161 transport into the mitochondria	Carnitine shuttle
1	C161 transport into the mitochondria	Carnitine shuttle
1	C161 transport into the mitochondria	Carnitine shuttle
1	carnitine O-stearoyl transferase	Carnitine shuttle
1	C180 transport into the mitochondria	Carnitine shuttle
1	carnitine octadecenoyl transferase	Carnitine shuttle
1	C181 transport into the mitochondria	Carnitine shuttle
1	arachidonic acid transport into the mitochondria	Carnitine shuttle
1	arachidonic acid transport into the mitochondria	Carnitine shuttle
1	C226 transport into the mitochondria	Carnitine shuttle
1	C226 transport into the mitochondria	Carnitine shuttle
1	xenobiotic transport	Transport, Extracellular
1	intracellular transport	Transport, Mitochondrial
1	ceramide transport protein	Transport, Endoplasmic Reticular
1	Cys-Gly transport in via proton symport	Transport, Extracellular
1	Choline transport, nuclear through pores	Transport, Nuclear
1	choline intracellular transport	Transport, Endoplasmic Reticular
1	cholesterol intracellular transport	Transport, Mitochondrial
1	cholesterol intracellular transport	Transport, Mitochondrial
1	citrate transport, mitochondrial	Transport, Mitochondrial
1	citrate transport, mitochondrial	Transport, Mitochondrial
1	fatty acid transport via diffusion	Transport, Extracellular
1	CO2 endoplasmic reticular transport via diffusion	Transport, Endoplasmic Reticular
1	CO2 peroxisomal transport	Transport, Peroxisomal
1	coenzyme A transport, nuclear	Transport, Nuclear
1	coenzyme A transport, peroxisomal	Transport, Peroxisomal
1	xenobiotic transport	Transport, Extracellular
1	CO transporter via diffusion	Transport, Extracellular
1	Creatine transport (sodium symport) (2:1)	Transport, Extracellular
1	carnitine-propcarnitine carrier, peroxisomal	Transport, Peroxisomal
1	carnitine-acetylcarnitine carrier, peroxisomal	Transport, Peroxisomal
1	L-carnitine transport out of mitochondria via diffusion	Transport, Mitochondrial
1	carnitine O-aceyltransferase, peroxisomal	Carnitine shuttle
1	Cyanide transport via diffusion (extracellular to cytosol)	Transport, Extracellular
1	Cyanide transport via diffusion (mitochondrial)	Transport, Mitochondrial
1	cysteine oxidase	Taurine and hypotaurine metabolism
1	L-cystine/glycine exchanger (cystine in)	Transport, Extracellular
1	cytidine facilated transport in mitochondria	Transport, Mitochondrial
1	cytidine transport in nucleus	Transport, Nuclear
1	carnitine transferase	Carnitine shuttle
1	transport into the mitochondria (carnitine)	Carnitine shuttle
1	fatty acid transport via diffusion	Transport, Extracellular
1	dCTP diffusion in nucleus	Transport, Nuclear
1	deoxycytidine deaminase	Pyrimidine Catabolism
1	debrisoquine uniport	Transport, Extracellular
1	deoyguanosine transport in mitochondria	Transport, Mitochondrial
1	dehydro-L-gulonate decarboxylase	Pentose and Glucuronate Interconversions
1	lipid, flip-flop intracellular transport	Transport, Peroxisomal
1	Dehydroepiandrosterone sulfotransferase	Steroid Metabolism
1	dihydrofolate reductase	Folate Metabolism
1	dihydrofolate reversible mitochondrial transport	Transport, Mitochondrial
1	dIDP nuclear transport	Transport, Nuclear
1	dITP nuclear transport	Transport, Nuclear
1	carnitine transferase	Carnitine shuttle
1	transport into the mitochondria (carnitine)	Carnitine shuttle
1	fatty acid transport via diffusion	Transport, Extracellular
1	xenobiotic transport	Transport, Extracellular
1	dimethylglycine transport via diffusion (cytosol to mitochondria)	Transport, Mitochondrial
1	alpha-Tocopherol demand	[]
1	DM dgtp(m)	[]
1	DM melanin(c)	[]
1	DM sprm(c)	[]
1	gamma-Tocopherol demand	[]
1	dNAD transport, nuclear trhough pore	Transport, Nuclear
1	Dopamine 3-0-sulfate transport (diffusion)	Transport, Extracellular
1	dihydrosphingosine N-acyltransferase	Sphingolipid Metabolism
1	dTDP nuclear transport	Transport, Nuclear
1	dUDP nuclear transport	Transport, Nuclear
1	dUMP nuclear transport	Transport, Nuclear
1	dihydrouracil dehydrogenase (NADP)	Pyrimidine Catabolism
1	deoxyuridine transport in nucleus	Transport, Nuclear
1	xenobiotic transport	Transport, Extracellular
1	xenobiotic transport	Transport, Extracellular
1	xenobiotic transport	Transport, Endoplasmic Reticular
1	xenobiotic transport	Transport, Extracellular
1	xenobiotic transport	Transport, Endoplasmic Reticular
1	carnitine transferase	Carnitine shuttle
1	transport into the mitochondria (carnitine)	Carnitine shuttle
1	fatty acid transport via diffusion	Transport, Extracellular
1	carnitine transferase	Carnitine shuttle
1	transport into the mitochondria (carnitine)	Carnitine shuttle
1	fatty acid transport via diffusion	Transport, Extracellular
1	estrone intracellular transport	Transport, Endoplasmic Reticular
1	ethanol reversible peroxisomal transport	Transport, Peroxisomal
1	13-cis-retinoyl glucuronide exchange	[]
1	1 acyl phosphoglycerol exchange	[]
1	1-Methylnicotinamide exchange	[]
1	2,4 dihydroxy nitrophenol exchange	[]
1	2-Methylcitrate exchange	[]
1	3,4-Dihydroxyphenylethyleneglycol exchange	[]
1	L-3-Amino-isobutanoate exchange	[]
1	3-Methylimidazoleacetic acid exchange	[]
1	4 hydroxy debrisoquine exchange	[]
1	4-Hydroxyphenylacetate exchange	[]
1	4 hydroxy tolbutamide exchange	[]
1	4-Nitrophenyl sulfate exchange	[]
1	4-Pyridoxate exchange	[]
1	pentaglutamyl folate (DHF) exchange	[]
1	5-Formyltetrahydrofolate exchange	[]
1	5 hydroxy omeprazole exchange	[]
1	5-Methyltetrahydrofolate exchange	[]
1	pentaglutamyl folate (THF) exchange	[]
1	clupanodonic acid (docosapentaenoic (n-3)) exchange	[]
1	L-Cystine exchange	[]
1	R total 2 position exchange	[]
1	R total 3 position exchange	[]
1	R total exchange	[]
1	adp exchange	[]
1	ADPribose 2-phosphate exchange	[]
1	adrenic acid exchange	[]
1	Adrenaline exchange	[]
1	aflatoxin B1 exchange	[]
1	1-alkyl 2-lysoglycerol 3-phosphocholine exchange	[]
1	antipyrene exchange	[]
1	Arachidic acid exchange	[]
1	ATP exchange	[]
1	(R)-3-Hydroxybutanoate transport via H+ symport	[]
1	Butyrate (n-C4:0) exchange	[]
1	(E)-carveol exchange	[]
1	Choline exchange	[]
1	CMP exchange	[]
1	Carbon monoxide exchange	[]
1	coumarin exchange	[]
1	Creatine exchange	[]
1	nC22:6 exchange	[]
1	Hydrogen cyanide exchange	[]
1	docosa-4,7,10,13,16-pentaenoic acid (n-6) exchange	[]
1	debrisoquine exchange	[]
1	7,8-Dihydrofolate exchange	[]
1	dihomo-gamma-linolenic acid (n-6) exchange	[]
1	demethylated antipyrine exchange	[]
1	Dopamine 3-O-sulfate exchange	[]
1	8,9 epxoy aflatoxin B1 exchange	[]
1	ebastine exchange	[]
1	hydroxylated ebastine exchange	[]
1	eicosatetranoic acid exchange	[]
1	elaidic acid exchange	[]
1	estrone glucuronide exchange	[]
1	Fe2+ exchange	[]
1	Fe3+ exchange	[]
1	L-Fucose exchange	[]
1	glycocholate exchange	[]
1	glycogen, structure 2 (glycogenin-1,6-{7[1,4-Glc], 4[1,4-Glc]}) exchange	[]
1	glycogen, structure 4 (glycogenin-1,6-{2[1,4-Glc], [1,4-Glc]}) exchange	[]
1	Oxidized glutathione exchange	[]
1	Reduced glutathione exchange	[]
1	GTP exchange	[]
1	hydroxy coumarin exchange	[]
1	hexadecenoate (n-C16:1) exchange	[]
1	4,17 dihydroxy estradiol exchange	[]
1	hexacosanoate (n-C26:0) exchange	[]
1	heptadecanoate exchange	[]
1	hydroxylated taxol exchange	[]
1	Iodide exchange	[]
1	IDP exchange	[]
1	IMP exchange	[]
1	keratan sulfate I exchange	[]
1	keratan sulfate I, degradation product 1 exchange	[]
1	Lactose exchange	[]
1	lignoceric acid exchange	[]
1	Limonene exchange	[]
1	linoelaidic acid exchange	[]
1	linoleic acid (all cis C18:2) exchange	[]
1	alpha-Linolenic acid exchange	[]
1	gamma-linolenic acid exchange	[]
1	lysophosphatidylcholine (homo sapiens) exchange	[]
1	D-Mannose exchange	[]
1	Metanephrine exchange	[]
1	3-mercaptolactate-cysteine disulfide exchange	[]
1	Methylglyoxal exchange	[]
1	Nicotinamide adenine dinucleotide exchange	[]
1	Nicotinamide adenine dinucleotide phosphate exchange	[]
1	Nitric oxide exchange	[]
1	Naphthalene exchange	[]
1	Sulfate derivative of norepinephrine exchange	[]
1	nervonic acid exchange	[]
1	octadecanoate (n-C18:0) exchange	[]
1	octadecenoate (n-C18:1) exchange	[]
1	octanoate (n-C8:0) exchange	[]
1	omeprazole exchange	[]
1	naphthalene epoxide exchange	[]
1	Oxalate exchange	[]
1	1-alkyl 2-acteylglycerol 3-phosphocholine (homo sapiens) exchange	[]
1	Perillyl alcohol exchange	[]
1	phosphatidylglycerol (homo sapiens) exchange	[]
1	alpha-N-Phenylacetyl-L-glutamine exchange	[]
1	(R)-Pantothenate exchange	[]
1	Propionate exchange	[]
1	pentadecanoate exchange	[]
1	Pyridoxamine exchange	[]
1	Retinoate exchange	[]
1	retinoyl glucuronide exchange	[]
1	D-Ribose exchange	[]
1	PA6 exchange	[]
1	de-Fuc form of PA6 exchange	[]
1	L-sulfolactate exchange	[]
1	Sphingosine 1-phosphate exchange	[]
1	Serotonin exchange	[]
1	starch, structure 1 (1,6-{7[1,4-Glc], 4[1,4-Glc]}) exchange	[]
1	starch, structure 2 (1,6-{2[1,4-Glc], [1,4-Glc]}) exchange	[]
1	stearidonic acid exchange	[]
1	Sucrose exchange	[]
1	triacylglycerol (homo sapiens) exchange	[]
1	D-Tagatose exchange	[]
1	paclitaxel exchange	[]
1	Taurocholic acid exchange	[]
1	Thiocyanate exchange	[]
1	taurochenodeoxycholate exchange	[]
1	tetracosahexaenoic acid, n-3 exchange	[]
1	tetracosapentaenoic acid, n-3 exchange	[]
1	tetracosapentaenoic acid, n-6 exchange	[]
1	tetracosatetraenoic acid n-6 exchange	[]
1	5,6,7,8-Tetrahydrofolate exchange	[]
1	Thiamin monophosphate exchange	[]
1	Thymine exchange	[]
1	L-Thyroxine exchange	[]
1	tolbutamide exchange	[]
1	Triiodothyronine sulfate exchange	[]
1	Thiosulfate exchange	[]
1	tetradecanoate (n-C14:0) exchange	[]
1	Tyramine O-sulfate exchange	[]
1	Urate exchange	[]
1	UTP exchange	[]
1	vaccenic acid exchange	[]
1	Vitamin D3 exchange	[]
1	omega hydroxy hexadecanoate (n-C16:0) exchange	[]
1	omega hydroxy tetradecanoate (n-C14:0) exchange	[]
1	cholesterol ester (from FULLR2) exchange	[]
1	7-alpha,24(S)-Dihydroxycholesterol exchange	[]
1	7-alpha,25-Dihydroxycholesterol exchange	[]
1	7-alpha,27-Dihydroxycholesterol exchange	[]
1	FADH2 transporter, endoplasmic reticulum	Transport, Endoplasmic Reticular
1	FADH2 transporter, peroxisomal	Transport, Peroxisomal
1	FAD transporter, endoplasmic reticulum	Transport, Endoplasmic Reticular
1	FAD transporter, peroxisomal	Transport, Peroxisomal
1	formaldehyde transport via diffusion (lysosomall)	Transport, Lysosomal
1	formaldehyde transport via diffusion (mitochondrial)	Transport, Mitochondrial
1	iron (II) transport	Transport, Mitochondrial
1	FMN adenylyltransferase	Riboflavin Metabolism
1	folate reductase	Folate Metabolism
1	FOR transporter, endoplasmic reticulum	Transport, Endoplasmic Reticular
1	lipid, flip-flop intracellular transport	Transport, Peroxisomal
1	glucose 6-phosphate endoplasmic reticular transport via diffusion	Transport, Endoplasmic Reticular
1	Glycolaldehyde dehydrogenase	Glyoxylate and Dicarboxylate Metabolism
1	bile acid intracellular transport	Transport, Peroxisomal
1	Gamma-glutamyl hydrolase (10FTHF5GLU), lysosomal	Folate Metabolism
1	Gamma-glutamyl hydrolase (10FTHF6GLU), lysosomal	Folate Metabolism
1	Gamma-glutamyl hydrolase (10FTHF7GLU), lysosomal	Folate Metabolism
1	Gamma-glutamyl hydrolase (6DHF), lysosomal	Folate Metabolism
1	Gamma-glutamyl hydrolase (6THF), lysosomal	Folate Metabolism
1	Gamma-glutamyl hydrolase (7DHF), lysosomal	Folate Metabolism
1	Gamma-glutamyl hydrolase (7THF), lysosomal	Folate Metabolism
1	glycogenin self-glucosylation	Starch and Sucrose Metabolism
1	L-glutamine transport via electroneutral transporter	Transport, Mitochondrial
1	Glutamate transport, lysosomal	Transport, Lysosomal
1	glyoxylate transport, peroxisomal	Transport, Peroxisomal
1	Glycine betaine transport via diffusion (mitochondria to cytosol)	Transport, Mitochondrial
1	glycerate kinase	Glyoxylate and Dicarboxylate Metabolism
1	Glycolate oxidase, peroxisome	Glyoxylate and Dicarboxylate Metabolism
1	GMP nuclear transport	Transport, Nuclear
1	L-gulonate 3-dehydrogenase	Pentose and Glucuronate Interconversions
1	gulonate dehydrogenase, endoplasmic reticulum	Pentose and Glucuronate Interconversions
1	L-gulonate endoplasmic reticular export	Transport, Endoplasmic Reticular
1	carboxylic acid dissociation	Miscellaneous
1	hydrogen peroxide lysosomal transport via diffusion	Transport, Lysosomal
1	H2O transport, nuclear	Transport, Nuclear
1	hyaluronan synthase	Hyaluronan Metabolism
1	hyaluronan synthase	Hyaluronan Metabolism
1	hyaluronan transport, extracellular to lysosome	Transport, Lysosomal
1	xenobiotic transport	Transport, Extracellular
1	fatty acid transport via diffusion	Transport, Extracellular
1	hdd2coa intracellular transport	Transport, Peroxisomal
1	hydroxylated estrogen derivative transport	Transport, Extracellular
1	hydroxylated estrogen derivative transport	Transport, Endoplasmic Reticular
1	fatty acid intracellular transport	Transport, Peroxisomal
1	fatty acid transport via diffusion	Transport, Extracellular
1	Hydroxymethylglutaryl-CoA reversible peroxisomal transport	Transport, Peroxisomal
1	hydroxyphenylacetate transport via diffusion	Transport, Extracellular
1	heptadecanoate transport into the mitochondria	Carnitine shuttle
1	heptadecanoate transport into the mitochondria	Carnitine shuttle
1	fatty acid transport via diffusion	Transport, Extracellular
1	hydroxypyruate transport, peroxisomal	Transport, Peroxisomal
1	xenobiotic transport	Transport, Extracellular
1	IDP nuclear transport	Transport, Nuclear
1	Isoleucine mitochondrial transport	Transport, Mitochondrial
1	Itaconate--CoA ligase (GDP-forming), mitochondrial	C5-Branched dibasic acid metabolism
1	ITP nuclear transport	Transport, Nuclear
1	leucine mitochondrial transport	Transport, Mitochondrial
1	fatty acid intracellular transport	Transport, Peroxisomal
1	xenobiotic transport	Transport, Extracellular
1	carnitine transferase	Carnitine shuttle
1	transport into the mitochondria (carnitine)	Carnitine shuttle
1	fatty acid transport via diffusion	Transport, Extracellular
1	carnitine transferase	Carnitine shuttle
1	transport into the mitochondria (carnitine)	Carnitine shuttle
1	Linoleic acid (n-C18:2) transport in via diffusion	Transport, Extracellular
1	carnitine transferase	Carnitine shuttle
1	transport into the mitochondria (carnitine)	Carnitine shuttle
1	fatty acid transport via diffusion	Transport, Extracellular
1	carnitine transferase	Carnitine shuttle
1	transport into the mitochondria (carnitine)	Carnitine shuttle
1	fatty acid transport via diffusion	Transport, Extracellular
1	L-lysine transport, peroxisomal (irreversible)	Transport, Peroxisomal
1	2-methylcitrate synthase	Propanoate Metabolism
1	mesaconate--CoA ligase (GDP-forming)	C5-Branched dibasic acid metabolism
1	Methanol transporter, lysosome	Transport, Lysosomal
1	metanephrine secretion via secretory vesicle (ATP driven)	Transport, Extracellular
1	3-mercaptolactate-cysteine disulfide transport, extracellular	Transport, Extracellular
1	inositol-1,4,5-trisphosphate 3-kinase	Inositol Phosphate Metabolism
1	myo-inositol 3-phosphatase	Inositol Phosphate Metabolism
1	myo-inositol 4-phosphatase	Inositol Phosphate Metabolism
1	methylmalonate-semialdehyde dehydrogenase (malonic semialdehyde), mitochondrial	Propanoate Metabolism
1	methenyltetrahydrifikate cyclohydrolase, mitochondrial	Folate Metabolism
1	N-acetyl-L-aspartate transport (mitochondria to cytosol)	Transport, Mitochondrial
1	NADPH transporter, peroxisome	Transport, Peroxisomal
1	NADP transporter, peroxisome	Transport, Peroxisomal
1	NAD transport, nuclear through pores	Transport, Nuclear
1	sodium transport via diffusion (perioxisome)	Transport, Peroxisomal
1	ammonia nuclear transport	Transport, Nuclear
1	ammonia peroxisomal transport	Transport, Peroxisomal
1	NICRNT transport, nuclear trhough pore	Transport, Nuclear
1	NMN transport, nuclear trhough pore	Transport, Nuclear
1	NO transport (diffusion)	Transport, Extracellular
1	xenobiotic transport	Transport, Extracellular
1	norepinephrine sulfate transport (diffusion)	Transport, Extracellular
1	fatty acid intracellular transport	Transport, Peroxisomal
1	superoxide anion transport via diffusion (peroxisome)	Transport, Peroxisomal
1	O2 transport, endoplasmic reticulum	Transport, Endoplasmic Reticular
1	fatty acid intracellular transport	Transport, Peroxisomal
1	Octanoate transport via diffusion	Transport, Extracellular
1	fatty acid intracellular transport	Transport, Peroxisomal
1	xenobiotic transport	Transport, Extracellular
1	xenobiotic transport	Transport, Extracellular
1	ornithine transport via diffusion (extracellular to cytosol)	Transport, Extracellular
1	phosphatidate scramblase	Transport, Endoplasmic Reticular
1	phosphatidate transport, nuclear	Transport, Nuclear
1	transport into the mitochondria from cytosol (carnitine)	Carnitine shuttle
1	xenobiotic transport	Transport, Extracellular
1	phosphatidylethanolamine scramblase	Transport, Endoplasmic Reticular
1	Prostaglandin G/H synthase	Eicosanoid Metabolism
1	PHEACGLN extracellular transport via diffusion	Transport, Extracellular
1	Heme transport to cytosol	Transport, Mitochondrial
1	phosphatidylinositol-3,4,5-trisphosphate 3-phosphatase	Inositol Phosphate Metabolism
1	phosphatidylinositol 3,4-bisphosphate 5-kinase	Inositol Phosphate Metabolism
1	phosphatidylinositol-3,5-bisphosphate 3-phosphatase	Inositol Phosphate Metabolism
1	phosphate transport, endoplasmic reticulum	Transport, Endoplasmic Reticular
1	phosphate transport, nuclear	Transport, Nuclear
1	Phosphate transporter, peroxisome	Transport, Peroxisomal
1	pantothenate kinase	CoA Biosynthesis
1	Pantothenate sodium symporter II	Transport, Extracellular
1	inorganic diphosphatase, nuclear	Miscellaneous
1	Propionate transport, diffusion	Transport, Extracellular
1	Diphosphate transporter, peroxisome	Transport, Peroxisomal
1	phosphopantothenate-cysteine ligase	CoA Biosynthesis
1	pristcoa peroxisomal transport	Transport, Peroxisomal
1	prist peroxisomal transport	Transport, Peroxisomal
1	L-proline transport, mitochondrial	Transport, Mitochondrial
1	phosphatidylserine flippase	Transport, Mitochondrial
1	pentadecanoate transport into the mitochondria	Carnitine shuttle
1	pentadecanoate transport into the mitochondria	Carnitine shuttle
1	fatty acid transport via diffusion	Transport, Extracellular
1	purine-nucleoside phosphorylase (Guanosine)	Purine Catabolism
1	Previtamin D3 formation	Vitamin D
1	pyridoxamine transport via diffusion	Transport, Extracellular
1	Pyridoxal 5-phosphate phosphatase	Vitamin B6 Metabolism
1	13-cis-retinoic acid isomerase	Vitamin A Metabolism
1	fatty acid retinol efflux	Transport, Extracellular
1	retinoic acid transport in ER (13-cis)	Transport, Endoplasmic Reticular
1	R group transport into the mitochondria	Carnitine shuttle
1	R group transport into the mitochondria	Carnitine shuttle
1	fatty acid intracellular transport	Transport, Lysosomal
1	Sarcosine transport (mitochondrial)	Transport, Mitochondrial
1	serine C-palmitoyltransferase	Sphingolipid Metabolism
1	L-serine transport, peroxisomal	Transport, Peroxisomal
1	Sphingomyelin synthase (homo sapiens)	Sphingolipid Metabolism
1	sphingosine intracellular transport	Transport, Lysosomal
1	sphingosine kinase 2	Sphingolipid Metabolism
1	sphingomyelin deacylase	Sphingolipid Metabolism
1	sphingomyelin intracellular transport	Transport, Lysosomal
1	sphingosine-1-phosphate transport	Transport, Extracellular
1	sphingosine-1-phosphate transport	Transport, Endoplasmic Reticular
1	Spermidine:(acceptor) oxidoreductase	beta-Alanine metabolism
1	carnitine transferase	Carnitine shuttle
1	transport into the mitochondria (carnitine)	Carnitine shuttle
1	fatty acid transport via diffusion	Transport, Extracellular
1	Steryl-sulfatase	Steroid Metabolism
1	succinate transport, mitochondrial	Transport, Mitochondrial
1	D-tagatose uptake via diffusion	Transport, Extracellular
1	taurine transport (sodium symport) (cytosol to peroxisome)	Taurine and hypotaurine metabolism
1	xenobiotic transport	Transport, Extracellular
1	bile acid intracellular transport	Transport, Peroxisomal
1	Thiocyanate transport via diffusion (cytosol to extracellular)	Transport, Extracellular
1	Thiocyanate transport via diffusion (mitochondrial)	Transport, Mitochondrial
1	bile acid intracellular transport	Transport, Extracellular
1	bile acid intracellular transport	Transport, Peroxisomal
1	fatty acid intracellular transport	Transport, Peroxisomal
1	fatty acid transport via diffusion	Transport, Extracellular
1	fatty acid intracellular transport	Transport, Peroxisomal
1	fatty acid transport via diffusion	Transport, Extracellular
1	fatty acid intracellular transport	Transport, Peroxisomal
1	fatty acid transport via diffusion	Transport, Extracellular
1	fatty acid intracellular transport	Transport, Peroxisomal
1	fatty acid transport via diffusion	Transport, Extracellular
1	lipid, flip-flop intracellular transport	Transport, Peroxisomal
1	tetrahydrofolate transport via anion exchange	Transport, Extracellular
1	5,6,7,8-Tetrahydrofolate transport, diffusion, mitochondrial	Transport, Mitochondrial
1	Thiamine monophosphate transport in via anion antiport	Transport, Extracellular
1	2,3,4,5-Tetrahydropyridine-2-carboxylate transport, peroxisomal	Transport, Peroxisomal
1	thymine reversible transport via facilated diffusion	Transport, Extracellular
1	carnitine transferase	Carnitine shuttle
1	transport into the mitochondria (carnitine)	Carnitine shuttle
1	xenobiotic transport	Transport, Extracellular
1	Triiodothyronine sulfate transport (diffusion)	Transport, Extracellular
1	thiosulfate transport via sodium symport	Transport, Extracellular
1	Tetradecanoate (n-C14:0) transport in via uniport	Transport, Extracellular
1	carnitine transferase	Carnitine shuttle
1	transport into the mitochondria (carnitine)	Carnitine shuttle
1	Tyramine O-sulfate transport (diffusion)	Transport, Extracellular
1	UDPglucuronate uridine-monophosphohydrolase	Pentose and Glucuronate Interconversions
1	Ceramide glucosyltransferase	Sphingolipid Metabolism
1	uridine transport in nucleus	Transport, Nuclear
1	carnitine transferase	Carnitine shuttle
1	transport into the mitochondria (carnitine)	Carnitine shuttle
1	fatty acid transport via diffusion	Transport, Extracellular
1	Valine reversible mitochondrial transport	Transport, Mitochondrial
1	Vitamin D3 formation	Vitamin D
1	xenobiotic transport	Transport, Extracellular
1	xenobiotic transport	Transport, Extracellular
1	xanthine diffusion in peroxisome	Transport, Peroxisomal
1	27 hydroxy cholesterol transport	Transport, Mitochondrial
1	lipid, flip-flop intracellular transport	Transport, Mitochondrial
1	lipid, flip-flop intracellular transport	Transport, Endoplasmic Reticular
1	lipid, flip-flop intracellular transport	Transport, Endoplasmic Reticular
1	24 trihydroxy cholesterol transport	Transport, Endoplasmic Reticular
1	24 trihydroxy cholesterol transport	Transport, Extracellular
1	25 trihydroxy cholesterol transport	Transport, Endoplasmic Reticular
1	25 trihydroxy cholesterol transport	Transport, Extracellular
1	27 trihydroxy cholesterol transport	Transport, Endoplasmic Reticular
1	27 trihydroxy cholesterol transport	Transport, Extracellular
1	lipid, flip-flop intracellular transport	Transport, Mitochondrial
1	xylitol dehydrogenase (D-xyulose-forming)	Pentose and Glucuronate Interconversions
1	xylulose reductase	Pentose and Glucuronate Interconversions
0,750000000000000	ADPribose transport	Transport, Extracellular
0,750000000000000	deoxyinosine transport via diffusion	Transport, Extracellular
0,750000000000000	DM dttp(n)	[]
0,750000000000000	Superoxide anion exchange	[]
0,750000000000000	myo-inositol 1-phosphatase	Inositol Phosphate Metabolism
0,750000000000000	myo-Inositol-1-phosphate synthase	Inositol Phosphate Metabolism
0,750000000000000	superoxide anion transport via diffusion (extracellular)	Transport, Extracellular
0,750000000000000	purine-nucleoside phosphorylase (Deoxyinosine)	Purine Catabolism
0,750000000000000	L-threonine/L-asparagine Na-dependent exchange (Thr-L in)	Transport, Extracellular
0,500000000000000	acetate reversible transport via proton symport	Transport, Extracellular
0,500000000000000	fatty acid transport via diffusion	Transport, Extracellular
0,500000000000000	L-alanine/glutamine reversible exchange	Transport, Extracellular
0,500000000000000	fatty acid transport via diffusion	Transport, Extracellular
0,500000000000000	fatty acid transport via diffusion	Transport, Extracellular
0,500000000000000	L-arginine transport via diffusion (extracellular to cytosol)	Transport, Extracellular
0,500000000000000	R group artificial flux	R Group Synthesis
0,500000000000000	bilirubin beta-diglucuronide transport MDR	Transport, Extracellular
0,500000000000000	glucuronidated compound transport	Transport, Endoplasmic Reticular
0,500000000000000	glucuronidated compound transport	Transport, Endoplasmic Reticular
0,500000000000000	cholate transport via bicarbonate countertransport	Transport, Extracellular
0,500000000000000	cholate transport via sodium cotransport	Transport, Extracellular
0,500000000000000	CO2 transport (diffusion), mitochondrial	Transport, Mitochondrial
0,500000000000000	L-carnitine inward uniport	Transport, Extracellular
0,500000000000000	cytidine facilated transport in cytosol	Transport, Extracellular
0,500000000000000	deoxyadenosine transport via diffusion	Transport, Extracellular
0,500000000000000	dehydroascorbate reductase	Ascorbate and Aldarate Metabolism
0,500000000000000	dehydroascorbate transport (uniport)	Transport, Extracellular
0,500000000000000	dihydroceramide desaturase	Sphingolipid Metabolism
0,500000000000000	dihydroceramide desaturase	Sphingolipid Metabolism
0,500000000000000	6,7-dihydropteridine reductase	Tetrahydrobiopterin
0,500000000000000	6,7-dihydropteridine reduction	Tetrahydrobiopterin
0,500000000000000	dCTP demand	[]
0,500000000000000	dCDP transport via dUDP antiport	Transport, Mitochondrial
0,500000000000000	dUTP transport via dCDP antiport	Transport, Mitochondrial
0,500000000000000	dUTP transport via ATP antiport	Transport, Mitochondrial
0,500000000000000	dTTP transport via dTDP antiport	Transport, Mitochondrial
0,500000000000000	dCTP transport via ADP antiport	Transport, Mitochondrial
0,500000000000000	Acetate exchange	[]
0,500000000000000	nC20:4 exchange	[]
0,500000000000000	L-Ascorbate exchange	[]
0,500000000000000	Bilirubin beta-diglucuronide exchange	[]
0,500000000000000	Bilirubin monoglucuronide exchange	[]
0,500000000000000	Deoxyadenosine exchange	[]
0,500000000000000	Dehydroascorbate exchange	[]
0,500000000000000	Deoxyinosine exchange	[]
0,500000000000000	Hydrogen peroxide exchange	[]
0,500000000000000	Bicarbonate exchange	[]
0,500000000000000	Inosine exchange	[]
0,500000000000000	Nicotinamide exchange	[]
0,500000000000000	Ammonia exchange	[]
0,500000000000000	Phosphatidylcholine (homo sapiens) exchange	[]
0,500000000000000	phosphatidylethanolamine (homo sapiens) exchange	[]
0,500000000000000	Sulfate exchange	[]
0,500000000000000	fatty acid electroneutral transport	Transport, Extracellular
0,500000000000000	fatty acid electroneutral transport	Transport, Extracellular
0,500000000000000	fatty acid electroneutral transport	Transport, Extracellular
0,500000000000000	fatty acid electroneutral transport	Transport, Extracellular
0,500000000000000	fatty acid electroneutral transport	Transport, Extracellular
0,500000000000000	Fumarate:sulfite antiport, mitochondrial	Transport, Mitochondrial
0,500000000000000	Fumarate:thiosulfate antiport, mitochondrial	Transport, Mitochondrial
0,500000000000000	glucose transport via membrane vesicle	Transport, Extracellular
0,500000000000000	glucose transport, endoplasmic reticulum	Transport, Endoplasmic Reticular
0,500000000000000	glycine reversible transport via sodium and chloride symport (3:1:1)	Transport, Extracellular
0,500000000000000	guanosine facilated transport in cytosol	Transport, Extracellular
0,500000000000000	Glutathione dehydrogenase (dehydroascorbate reductase)	Ascorbate and Aldarate Metabolism
0,500000000000000	hydrogen peroxide transport via diffusion	Transport, Extracellular
0,500000000000000	Histidine transport (Na, H coupled)	Transport, Extracellular
0,500000000000000	L-histidine transport via diffusion (extracellular to cytosol)	Transport, Extracellular
0,500000000000000	L-isoleucine transport in via sodium symport	Transport, Extracellular
0,500000000000000	L-isoleucine transport via diffusion (extracellular to cytosol)	Transport, Extracellular
0,500000000000000	Inosine transport (diffusion)	Transport, Extracellular
0,500000000000000	Iodide uniport	Transport, Extracellular
0,500000000000000	K+-Cl- cotransport	Transport, Extracellular
0,500000000000000	L-leucine transport in via sodium symport	Transport, Extracellular
0,500000000000000	L-leucine transport via diffusion (extracellular to cytosol)	Transport, Extracellular
0,500000000000000	fatty acid transport via diffusion	Transport, Extracellular
0,500000000000000	Lecithin retinol acyltransferase	Vitamin A Metabolism
0,500000000000000	L-lysine transport in via sodium symport	Transport, Extracellular
0,500000000000000	L-lysine transport via diffusion (extracellular to cytosol)	Transport, Extracellular
0,500000000000000	L-lactate reversible transport via proton symport	Transport, Extracellular
0,500000000000000	L-lactate reversible transport via sodium symport	Transport, Extracellular
0,500000000000000	L-lactate transport via diffusion (cytosol to mitochondria)	Transport, Mitochondrial
0,500000000000000	L-lactate transport, mitochondrial	Transport, Mitochondrial
0,500000000000000	Malate:sulfite antiport, mitochondrial	Transport, Mitochondrial
0,500000000000000	Malate:thiosulfate antiport, mitochondrial	Transport, Mitochondrial
0,500000000000000	mannose transport (uniport)	Transport, Extracellular
0,500000000000000	D-mannose transport via sodium cotransport	Transport, Extracellular
0,500000000000000	inositol 1,4-bisphosphate nuclear transport (diffusion)	Transport, Nuclear
0,500000000000000	inositol 1-phosphate nuclear transport (diffusion)	Transport, Nuclear
0,500000000000000	methylenetetrahydrofolate dehydrogenase (NAD), mitochondrial	Folate Metabolism
0,500000000000000	methylenetetrahydrofolate dehydrogenase (NADP), mitochondrial	Folate Metabolism
0,500000000000000	NADH transporter, endoplasmic reticulum	Transport, Endoplasmic Reticular
0,500000000000000	NADPH transporter, endoplasmic reticulum	Transport, Endoplasmic Reticular
0,500000000000000	NADP transporter, endoplasmic reticulum	Transport, Endoplasmic Reticular
0,500000000000000	NAD transporter, endoplasmic reticulum	Transport, Endoplasmic Reticular
0,500000000000000	Na+ / iodide cotransport	Transport, Extracellular
0,500000000000000	Nicotinamide acid uptake	Transport, Extracellular
0,500000000000000	fatty acid transport via diffusion	Transport, Extracellular
0,500000000000000	superoxide anion transport via diffusion (mitochondria)	Transport, Mitochondrial
0,500000000000000	O2 transport (diffusion)	Transport, Mitochondrial
0,500000000000000	fatty acid transport via diffusion	Transport, Extracellular
0,500000000000000	phosphatidylinositol 4-phosphate nuclear transport (diffusion)	Transport, Nuclear
0,500000000000000	phosphatidylinositol nuclear transport (diffusion)	Transport, Nuclear
0,500000000000000	phosphatidylethanolamine flippase	Transport, Extracellular
0,500000000000000	phosphatidylethanolamine scramblase	Transport, Mitochondrial
0,500000000000000	L-phenylalanine transport in via sodium symport	Transport, Extracellular
0,500000000000000	L-phenylalanine transport via diffusion (extracellular to cytosol)	Transport, Extracellular
0,500000000000000	phosphatidylinositol 3-phosphate 4-kinase	Inositol Phosphate Metabolism
0,500000000000000	phosphatidylinositol-3-phosphate 3-phosphatase	Inositol Phosphate Metabolism
0,500000000000000	phosphatidylinositol 4-phosphate phospholipase C, nucleus	Inositol Phosphate Metabolism
0,500000000000000	phosphatidylinositol phospholipase C, nucleus	Inositol Phosphate Metabolism
0,500000000000000	inorganic diphosphatase, endoplasmic reticulum	Miscellaneous
0,500000000000000	Diphosphate transporter, endoplasmic reticulum	Transport, Endoplasmic Reticular
0,500000000000000	L-proline reversible transport via proton symport	Transport, Extracellular
0,500000000000000	Proline transport (sodium symport) (2:1)	Transport, Extracellular
0,500000000000000	purine-nucleoside phosphorylase (Inosine)	Purine Catabolism
0,500000000000000	retinol acyltransferase	Vitamin A Metabolism
0,500000000000000	ribose transport via diffusion	Transport, Extracellular
0,500000000000000	ribose transport in via proton symporter	Transport, Extracellular
0,500000000000000	sulfate transport via sodium symport	Transport, Extracellular
0,500000000000000	Seratonin reversible transport in via sodium symport/potassium antiport (1:2)	Transport, Extracellular
0,500000000000000	Serotonin uniport	Transport, Extracellular
0,500000000000000	T4 transport via bicarbonate countertransport	Transport, Extracellular
0,500000000000000	T4 transport via facilitated diffusion	Transport, Extracellular
0,500000000000000	L-tryptophan transport	Transport, Extracellular
0,500000000000000	L-tryptophan transport in via sodium symport	Transport, Extracellular
0,500000000000000	L-tyrosine transport	Transport, Extracellular
0,500000000000000	L-tyrosine transport in via sodium symport	Transport, Extracellular
0,500000000000000	UDP-glucuronosyltransferase 1-10 precursor, microsomal	Steroid Metabolism
0,500000000000000	UDP-glucuronosyltransferase 1-10 precursor, microsomal	Steroid Metabolism
0,500000000000000	Urea transport via facilitate diffusion	Transport, Extracellular
0,500000000000000	urea, water cotransport	Transport, Extracellular
0,500000000000000	uridine facilated transport in cytosol	Transport, Extracellular
0,500000000000000	L-valine transport in via sodium symport	Transport, Extracellular
0,500000000000000	L-valine transport via diffusion (extracellular to cytosol)	Transport, Extracellular
0,500000000000000	Vitamin D3 release	Transport, Extracellular
0,500000000000000	Vitamin D3 uptake	Transport, Extracellular
0,250000000000000	Arginine/Lysine exchanger (Arg in)	Transport, Extracellular
0,250000000000000	L-arginine transport in via sodium symport	Transport, Extracellular
0,250000000000000	R group artificial flux (C18:3, n-3)	R Group Synthesis
0,250000000000000	R group artificial flux	R Group Synthesis
0,250000000000000	L-ascorbate transport via facilitated diffusion	Transport, Extracellular
0,250000000000000	L-ascorbate transport via proton symport	Transport, Extracellular
0,250000000000000	L-glutamine/L-asparagine Na-dependent exchange (Asn-L in)	Transport, Extracellular
0,250000000000000	bilirubin monoglucuronide transport via bicarbonate countertransport	Transport, Extracellular
0,250000000000000	bilirubin monoglucuronide transport MDR	Transport, Extracellular
0,250000000000000	catalase	ROS Detoxification
0,250000000000000	L-carnitine reversible transport	Transport, Extracellular
0,250000000000000	L-carnitine inward transport by Na+ symport	Transport, Extracellular
0,250000000000000	cytidine transport in via sodium symport	Transport, Extracellular
0,250000000000000	cytidine transport (1:2 Na/cytd cotransport)	Transport, Extracellular
0,250000000000000	dTTP demand	[]
0,250000000000000	dTDP transport via dUDP antiport	Transport, Mitochondrial
0,250000000000000	dGDP transport via dTDP antiport	Transport, Mitochondrial
0,250000000000000	dTTP transport via dUDP antiport	Transport, Mitochondrial
0,250000000000000	dTTP diffusion in nucleus	Transport, Nuclear
0,250000000000000	ADPribose exchange	[]
0,250000000000000	myo-Inositol exchange	[]
0,250000000000000	Phosphate exchange	[]
0,250000000000000	Uridine exchange	[]
0,250000000000000	L-alanine/L-glutamine Na-dependent exchange (Gln-L in)	Transport, Extracellular
0,250000000000000	guanosine transport in via sodium symport	Transport, Extracellular
0,250000000000000	guanosine transport in via sodium (1:2) symport	Transport, Extracellular
0,250000000000000	hydrogen peroxide mitochondrial transport	Transport, Mitochondrial
0,250000000000000	inositol transport via sodium symport	Transport, Extracellular
0,250000000000000	inosine transport in via sodium symport	Transport, Extracellular
0,250000000000000	inosine transport in via sodium (1:2) symport	Transport, Extracellular
0,250000000000000	sodium/ammonium proton antiporter	Transport, Extracellular
0,250000000000000	ammonia transport via proton antiport	Transport, Extracellular
0,250000000000000	phosphate transport in/out via three Na+ symporter	Transport, Extracellular
0,250000000000000	phosphate transport in/out via three Na+ symporter (irreversible)	Transport, Extracellular
0,250000000000000	phosphate transport in/out via two Na+ symporter	Transport, Extracellular
0,250000000000000	L-alanine/L-threonine Na-dependent exchange (Thr-L in)	Transport, Extracellular
0,250000000000000	uridine transport in via sodium symport	Transport, Extracellular
0	5-glutamyl-10FTHF transport, lysosomal	Transport, Lysosomal
0	5-glutamyl-10FTHF transport, mitochondrial	Transport, Mitochondrial
0	6-glutamyl-10FTHF transport, lysosomal	Transport, Lysosomal
0	6-glutamyl-10FTHF transport, mitochondrial	Transport, Mitochondrial
0	10-Formyltetrahydrofolate mitochondrial transport via diffusion	Transport, Mitochondrial
0	24,25-Dihydroxyvitamin D2 transport from cytoplasm	Transport, Extracellular
0	24,25-Dihydroxyvitamin D2 transport from mitochondria	Transport, Mitochondrial
0	24,25-Dihydroxyvitamin D3 transport from cytoplasm	Transport, Extracellular
0	24,25-Dihydroxyvitamin D3 transport from mitochondria	Transport, Mitochondrial
0	24R-Vitamin D-25-hydroxylase (D2)	Vitamin D
0	24R-Vitamin D-25-hydroxylase (D3)	Vitamin D
0	25-hydroxyvitamin D2 transport from cytoplasm	Transport, Extracellular
0	25-hydroxyvitamin D2 transport in cytoplasm	Transport, Extracellular
0	25-hydroxyvitamin D2 transport in mitochondria	Transport, Mitochondrial
0	25-hydroxyvitamin D2 transport from mitochondria	Transport, Mitochondrial
0	25-hydroxyvitamin D3 transport from cytoplasm	Transport, Extracellular
0	25-hydroxyvitamin D3 transport in cytoplasm	Transport, Extracellular
0	25-hydroxyvitamin D3 transport in mitochondria	Transport, Mitochondrial
0	25-hydroxyvitamin D3 transport from mitochondria	Transport, Mitochondrial
0	2-Hydroxybutyrate:NAD+ oxidoreductase	Propanoate Metabolism
0	2-hydroxybutyrate cotransport with proton	Transport, Extracellular
0	bicarbonate transport (Na/HCO3 1:2 cotransport)	Transport, Extracellular
0	3,4-Dihydroxy-L-phenylalanine transport	Transport, Extracellular
0	bicarbonate transport (Na/HCO3 1:3 cotransport)	Transport, Extracellular
0	cysteinesulfinic acid oxidase	Taurine and hypotaurine metabolism
0	glucuronidated compound transport	Transport, Extracellular
0	glucuronidated compound transport	Transport, Endoplasmic Reticular
0	5alpha-Dihydrotestosterone sulfotransferase	Steroid Metabolism
0	sulfonated testosterone transport	Transport, Extracellular
0	5 alpha dihydrotesterone transport	Transport, Extracellular
0	5 alpha dihydrotesterone intracellular transport	Transport, Endoplasmic Reticular
0	5-glutamyl-DHF transport, lysosomal	Transport, Lysosomal
0	5-hydroxy-L-tryptophan secretion via secretory vesicle (ATP driven)	Transport, Extracellular
0	5-methyltetrahydrofolate transport via anion exchange	Transport, Extracellular
0	5-glutamyl-THF transport, lysosomal	Transport, Lysosomal
0	5-glutamyl-THF transport,m mitochondrial	Transport, Mitochondrial
0	6-glutamyl-DHF transport, lysosomal	Transport, Lysosomal
0	6-glutamyl-DHF transport,m mitochondrial	Transport, Mitochondrial
0	6-glutamyl-THF transport, lysosomal	Transport, Lysosomal
0	6-glutamyl-THF transport,m mitochondrial	Transport, Mitochondrial
0	Acetoacetyl-CoA:acetate CoA-transferase	Propanoate Metabolism
0	L-arabinitol 4-dehydrogenase	Pentose and Glucuronate Interconversions
0	L-arabinitol transport via passive diffusion	Transport, Extracellular
0	4-aminobutyrate reversible transport in via proton symport	Transport, Extracellular
0	4-aminobutyrate reversible transport in via sodium symport (1:2)	Transport, Extracellular
0	Acetoacetate mitochondrial transport via H+ symport	Transport, Mitochondrial
0	acetate-CoA ligase (ADP-forming)	Propanoate Metabolism
0	acetate-CoA ligase (AMP-forming)	Propanoate Metabolism
0	N-acetylglucosamine 2-epimerase	Aminosugar Metabolism
0	N-Acetylneuraminate 9-phosphate pyruvate-lyase (pyruvate-phosphorylating)	Aminosugar Metabolism
0	N-Acetylneuraminate 9-phosphate pyruvate-lyase (pyruvate-phosphorylating)	Aminosugar Metabolism
0	N-Acetylneuraminate 9-phosphate phosphohydrolase	Aminosugar Metabolism
0	N-acetylneuraminate transport into lysososme	Transport, Lysosomal
0	N-Acetylneuraminate lyase (reversible)	Aminosugar Metabolism
0	acid phosphatase (FMN)	Riboflavin Metabolism
0	acetate mitochondrial transport via proton symport	Transport, Mitochondrial
0	adenine reversible transport, cytosol	Transport, Extracellular
0	adenosine facilated transport in cytosol	Transport, Extracellular
0	adenosine transport (Na/Adn cotransport)	Transport, Extracellular
0	adenosine transport (1:2 Na/Adn cotransport)	Transport, Extracellular
0	adenine phosphoribosyltransferase	Salvage Pathway
0	fatty acid intracellular transport	Transport, Peroxisomal
0	adenylosuccinate lyase	IMP Biosynthesis
0	beta-N-acetylhexosaminidase, lysosomal	N-Glycan Degradation
0	beta-N-acetylhexosaminidase, lysosomal	N-Glycan Degradation
0	phosphoribosylaminoimidazolecarboxamide formyltransferase	IMP Biosynthesis
0	phosphoribosylaminoimidazole carboxylase	IMP Biosynthesis
0	alpha-ketoglutarate/malate transporter	Transport, Mitochondrial
0	AKG transport via sodium symport	Transport, Extracellular
0	L-alanine/L-asparagine Na-dependent exchange (Ala-L in)	Transport, Extracellular
0	L-alanine/L-cysteine Na-dependent exchange (Ala-L in)	Transport, Extracellular
0	L-alanine/glutamine reversible exchange	Transport, Extracellular
0	D-alanine/glycine reversible exchange	Transport, Extracellular
0	L-alanine/L-glutamine Na-dependent exchange (Ala-L in)	Transport, Extracellular
0	L-alanine/glycine reversible exchange	Transport, Extracellular
0	L-alanine/L-serine Na-dependent exchange (Ala-L in)	Transport, Extracellular
0	L-alanine/L-threonine Na-dependent exchange (Ala-L in)	Transport, Extracellular
0	L-alanine reversible transport via proton symport	Transport, Extracellular
0	Alanine-Sodium symporter	Transport, Extracellular
0	Alanine transport (Na, H coupled)	Transport, Extracellular
0	alcohol dehydrogenase (methanol)	Miscellaneous
0	Arachidonate 5-lipoxygenase	Eicosanoid Metabolism
0	Arachidonate 5-lipoxygenase	Eicosanoid Metabolism
0	N-acetyl-D-mannosamine kinase	Aminosugar Metabolism
0	xenobiotic transport	Transport, Extracellular
0	Apocarboxylase formation	Biotin Metabolism
0	Apocarboxylase formation, mitochondrial	Biotin Metabolism
0	proteolysis of apoC-Lys-btn	Biotin Metabolism
0	proteolysis of apoC-Lys-btn, mitochondrial	Biotin Metabolism
0	xenobiotic transport	Transport, Extracellular
0	arabinose reductase	Pentose and Glucuronate Interconversions
0	L-arabinoase extracellular transport	Transport, Extracellular
0	fatty acid intracellular transport	Transport, Peroxisomal
0	intracellular transport	Transport, Endoplasmic Reticular
0	R group artificial flux	R Group Synthesis
0	R group artificial flux (C16:1)	R Group Synthesis
0	R group artificial flux	R Group Synthesis
0	R group artificial flux	R Group Synthesis
0	R group artificial flux	R Group Synthesis
0	R group artificial flux	R Group Synthesis
0	R group artificial flux	R Group Synthesis
0	R group artificial flux	R Group Synthesis
0	R group artificial flux	R Group Synthesis
0	R group artificial flux	R Group Synthesis
0	R group artificial flux	R Group Synthesis
0	R group artificial flux	R Group Synthesis
0	R group artificial flux	R Group Synthesis
0	R group artificial flux	R Group Synthesis
0	R group artificial flux	R Group Synthesis
0	R group artificial flux	R Group Synthesis
0	R group artificial flux	R Group Synthesis
0	R group artificial flux	R Group Synthesis
0	R group artificial flux	R Group Synthesis
0	R group artificial flux	R Group Synthesis
0	R group artificial flux	R Group Synthesis
0	R group artificial flux	R Group Synthesis
0	R group artificial flux	R Group Synthesis
0	R group artificial flux	R Group Synthesis
0	R group artificial flux	R Group Synthesis
0	R group artificial flux	R Group Synthesis
0	R group artificial flux	R Group Synthesis
0	R group artificial flux	R Group Synthesis
0	R group artificial flux	R Group Synthesis
0	R group to palmitate conversion	R Group Synthesis
0	R group to palmitate conversion	R Group Synthesis
0	R group to palmitate conversion	R Group Synthesis
0	R group to palmitate conversion	R Group Synthesis
0	R group to palmitate conversion	R Group Synthesis
0	ascorbic acid oxidase	Ascorbate and Aldarate Metabolism
0	L-alanine/L-asparagine Na-dependent exchange (Asn-L in)	Transport, Extracellular
0	L-cysteine/L-asparagine Na-dependent exchange (Asn-L in)	Transport, Extracellular
0	L-serine/L-asparagine Na-dependent exchange (Asn-L in)	Transport, Extracellular
0	L-threonine/L-asparagine Na-dependent exchange (Asn-L in)	Transport, Extracellular
0	L-asparagine transport in via sodium symport	Transport, Extracellular
0	Asparagine transport (Na, H coupled)	Transport, Extracellular
0	aspartate 1-decarboxylase	beta-Alanine metabolism
0	ADP/ATP transporter, mitochondrial	Transport, Mitochondrial
0	alpha-tocotrienol (Vit. E) transport	Transport, Extracellular
0	alpha-mannosidase, lysosomal	N-Glycan Degradation
0	biotin-[acetyl-CoA-carboxylase] ligase	Biotin Metabolism
0	biotin-[acetyl-CoA-carboxylase] ligase, mitochondrial	Biotin Metabolism
0	B-alanine secretion via secretory vesicle (ATP driven)	Transport, Extracellular
0	bilirubin beta-diglucuronide transport via bicarbonate countertransport	Transport, Extracellular
0	biocytin transport, nuclear	Transport, Nuclear
0	biotinidase (biotin)	Biotin Metabolism
0	biotinidase (biotin), nuclear	Biotin Metabolism
0	biotinidase (biotin), extracellular	Biotin Metabolism
0	biotinidase (biotin), mitochondrial	Biotin Metabolism
0	holocarboxylase synthestase (biotin protein ligase)	Biotin Metabolism
0	holocarboxylase synthestase (biotin protein ligase), mitochondrial	Biotin Metabolism
0	Biotin reversible transport via proton symport	Transport, Extracellular
0	Biotin transport via sodium symport	Transport, Extracellular
0	Biotin uptake (antiport)	Transport, Extracellular
0	Biotin transport, nuclear	Transport, Nuclear
0	beta-ureidopropionase (D-3-amino-isobutanoate forming)	Pyrimidine Catabolism
0	beta-Tocopherol (Vit. E) transport	Transport, Extracellular
0	beta-mannosidase, lysosomal	N-Glycan Degradation
0	fatty acid intracellular transport	Transport, Peroxisomal
0	Ca ATPase	Transport, Extracellular
0	cAMP transport (ATP-dependent)	Transport, Extracellular
0	catalase A, peroxisomal	Miscellaneous
0	calcium / sodium antiporter (1:3), reversible	Transport, Extracellular
0	Carbonyl reductase [NADPH] 1	Eicosanoid Metabolism
0	Ceramide kinase	Sphingolipid Metabolism
0	cGMP transport (ATP-dependent)	Transport, Extracellular
0	choline transport via diffusion (cytosol to mitochondria)	Transport, Mitochondrial
0	choline, sodium cotransport	Transport, Extracellular
0	Choline uniport	Transport, Extracellular
0	steroid sulfotransferase	Steroid Metabolism
0	chitinase, extracellular	Aminosugar Metabolism
0	citrate transport via sodium symport	Transport, Extracellular
0	citrate transport via sodium symport	Transport, Extracellular
0	chloride transport via formate countertransport	Transport, Extracellular
0	chloride transport via formate countertransport (2:1)	Transport, Extracellular
0	chloride transport via bicarbonate countertransport (2:1)	Transport, Extracellular
0	chloride transport via bicarbonate countertransport	Transport, Extracellular
0	chloride transport via iodide countertransport	Transport, Extracellular
0	chloride transport via hydroxide countertransport (2:1)	Transport, Extracellular
0	fatty acid intracellular transport	Transport, Peroxisomal
0	CO2 transporter via diffusion	Transport, Extracellular
0	CoA transporter	Transport, Mitochondrial
0	crmp hs transport	Transport, Extracellular
0	fatty acid transport via diffusion	Transport, Extracellular
0	carnitine O-acetyltransferase	Carnitine shuttle
0	Cytosine deaminase	Pyrimidine Catabolism
0	cytosine transport via facilated diffusion	Transport, Extracellular
0	L-alanine/L-cysteine Na-dependent exchange (Cys-L in)	Transport, Extracellular
0	Cysteamine oxygenase	Taurine and hypotaurine metabolism
0	L-cysteine/L-asparagine Na-dependent exchange (Cys-L in)	Transport, Extracellular
0	L-cysteine/L-glutamine Na-dependent exchange (Cys-L in)	Transport, Extracellular
0	L-cysteine/L-glutamine reversible exchanger	Transport, Extracellular
0	L-cysteine/glycine exchanger	Transport, Extracellular
0	L-cysteine/glycine reversible exchanger	Transport, Extracellular
0	L-serine/L-cysteine Na-dependent exchange (Cys-L in)	Transport, Extracellular
0	L-cystine/L-glutamate exchanger	Transport, Extracellular
0	L-cysteine/L-threonine Na-dependent exchange (Cys-L in)	Transport, Extracellular
0	L-cysteine reversible transport via sodium symport	Transport, Extracellular
0	L-cysteine transport via diffusion (extracellular to cytosol)	Transport, Extracellular
0	cytidine deaminase	Pyrimidine Catabolism
0	D-alanine transport via proton symport	Transport, Extracellular
0	dATP diffusion in nucleus	Transport, Nuclear
0	dCMP deaminase	Pyrimidine Catabolism
0	fatty acid intracellular transport	Transport, Peroxisomal
0	deoxycytidine transport via diffusion	Transport, Extracellular
0	deoyguanosine transport via diffusion	Transport, Extracellular
0	dGTP diffusion in nucleus	Transport, Nuclear
0	dihydropyrimidinase (dihydrothymine)	Pyrimidine Catabolism
0	13-cis-oxo-retinoic acid demand	[]
0	13-cis-retinoate demand	[]
0	DM Asn-X-Ser/Thr(ly)	[]
0	alpha-Tocotrienol demand	[]
0	beta-tocopherol demand	[]
0	dATP demand	[]
0	DM datp(n)	[]
0	DM dctp(n)	[]
0	DM dgtp(n)	[]
0	Ethanolamine phosphate demand	[]
0	4 hydroxy retinoic acid demand	[]
0	DM kdn(c)	[]
0	4-oxo-retonoic acid demand	[]
0	dADP transport via dCDP antiport	Transport, Mitochondrial
0	dADP transport via dGDP antiport	Transport, Mitochondrial
0	dADP transport via ADP antiport	Transport, Mitochondrial
0	dADP transport via ATP antiport	Transport, Mitochondrial
0	dUDP transport via dTDP antiport	Transport, Mitochondrial
0	dUDP transport via dGDP antiport	Transport, Mitochondrial
0	dUDP transport via dADP antiport	Transport, Mitochondrial
0	dUDP transport via dCDP antiport	Transport, Mitochondrial
0	dUDP transport via ADP antiport	Transport, Mitochondrial
0	dUDP transport via ATP antiport	Transport, Mitochondrial
0	dATP transport via ADP antiport	Transport, Mitochondrial
0	dTDP transport via ATP antiport	Transport, Mitochondrial
0	dTDP transport via ADP antiport	Transport, Mitochondrial
0	dTDP transport via dGTP antiport	Transport, Mitochondrial
0	dTDP transport via dADP antiport	Transport, Mitochondrial
0	dTDP transport via dCDP antiport	Transport, Mitochondrial
0	dCDP transport via dTDP antiport	Transport, Mitochondrial
0	dCDP transport via dGDP antiport	Transport, Mitochondrial
0	dCDP transport via dADP antiport	Transport, Mitochondrial
0	dATP transport via ATP antiport	Transport, Mitochondrial
0	dCDP transport via ADP antiport	Transport, Mitochondrial
0	dCDP transport via ATP antiport	Transport, Mitochondrial
0	dGDP transport via ATP antiport	Transport, Mitochondrial
0	dGDP transport via dUDP antiport	Transport, Mitochondrial
0	dGDP transport via dADP antiport	Transport, Mitochondrial
0	dGDP transport via dCDP antiport	Transport, Mitochondrial
0	dUTP transport via dTDP antiport	Transport, Mitochondrial
0	dUTP transport via dUDP antiport	Transport, Mitochondrial
0	dUTP transport via dGDP antiport	Transport, Mitochondrial
0	dATP transport via dCDP antiport	Transport, Mitochondrial
0	dUTP transport via dADP antiport	Transport, Mitochondrial
0	dUTP transport via ADP antiport	Transport, Mitochondrial
0	dTTP transport via ATP antiport	Transport, Mitochondrial
0	dTTP transport via ADP antiport	Transport, Mitochondrial
0	dTTP transport via dGDP antiport	Transport, Mitochondrial
0	dTTP transport via dADP antiport	Transport, Mitochondrial
0	dATP transport via dUDP antiport	Transport, Mitochondrial
0	dTTP transport via dCDP antiport	Transport, Mitochondrial
0	dCTP transport via dCDP antiport	Transport, Mitochondrial
0	dCTP transport via dUDP antiport	Transport, Mitochondrial
0	dCTP transport via dGDP antiport	Transport, Mitochondrial
0	dCTP transport via dADP antiport	Transport, Mitochondrial
0	dCTP transport via ATP antiport	Transport, Mitochondrial
0	dGTP transport via ATP antiport	Transport, Mitochondrial
0	dGTP transport via ADP antiport	Transport, Mitochondrial
0	dGTP transport via dADP antiport	Transport, Mitochondrial
0	dATP transport via dTDP antiport	Transport, Mitochondrial
0	dGTP transport via dUDP antiport	Transport, Mitochondrial
0	dGTP transport via dTDP antiport	Transport, Mitochondrial
0	dGTP transport via dGDP antiport	Transport, Mitochondrial
0	dGTP transport via dCDP antiport	Transport, Mitochondrial
0	dATP transport via dGDP antiport	Transport, Mitochondrial
0	dATP transport via dADP antiport	Transport, Mitochondrial
0	dADP transport via dUDP antiport	Transport, Mitochondrial
0	dADP transport via dTDP antiport	Transport, Mitochondrial
0	Dolichyl beta-D-glucosyl phosphate flippase (liver)	N-Glycan Biosynthesis
0	Dolichyl beta-D-glucosyl phosphate flippase (uterus)	N-Glycan Biosynthesis
0	Dolichyl-beta-D-glucosyl-phosphate dolichylphosphohydrolase (liver)	N-Glycan Biosynthesis
0	Dolichyl-beta-D-glucosyl-phosphate dolichylphosphohydrolase (uterus)	N-Glycan Biosynthesis
0	dolichol diffusion, human (liver)	N-Glycan Biosynthesis
0	dolichol diffusion, human (uterus)	N-Glycan Biosynthesis
0	Dolichol kinase, human (liver)	N-Glycan Biosynthesis
0	Dolichol kinase, human (uterus)	N-Glycan Biosynthesis
0	Dolichol-phosphate phosphohydrolase, human (liver)	N-Glycan Biosynthesis
0	Dolichol-phosphate phosphohydrolase, human (uterus)	N-Glycan Biosynthesis
0	dolichol phosphate flippase (liver)	N-Glycan Biosynthesis
0	dolichol phosphate flippase (uterus)	N-Glycan Biosynthesis
0	Dopamine secretion via secretory vesicle (ATP driven)	Transport, Extracellular
0	Dopamine reversible transport in via sodium symport (1:2)	Transport, Extracellular
0	Dopamine uniport	Transport, Extracellular
0	pyrophasphatase (dephospho-CoA)	CoA Catabolism
0	deoxyribose transport via diffusion	Transport, Extracellular
0	dihydrothymin dehydrogenase (NADP)	Pyrimidine Catabolism
0	deoxyuridine transport via diffusion	Transport, Extracellular
0	D-3-amino-isobutyrate transport	Transport, Extracellular
0	endo-beta-N-acetylglucosaminidase, lysosomal	N-Glycan Degradation
0	endo-beta-N-acetylglucosaminidase, lysosomal	N-Glycan Degradation
0	estradiol glucuronide transport via bicarbonate countertransport	Transport, Extracellular
0	17-beta-D-glucuronide transport (ATP-dependent)	Transport, Extracellular
0	glucuronidated compound transport	Transport, Endoplasmic Reticular
0	estradiol intracellular transport	Transport, Endoplasmic Reticular
0	10-formyltetrahydrofolate-[Glu](5) exchange	[]
0	10-formyltetrahydrofolate-[Glu](6) exchange	[]
0	10-formyltetrahydrofolate-[Glu](7) exchange	[]
0	10-Formyltetrahydrofolate exchange	[]
0	fatty acid 11-cis-retinol exchange	[]
0	24R,25-Dihyoxyvitamin D2 exchange	[]
0	24R,25-Dihydroxyvitamin D3 exchange	[]
0	25-Hydroxyvitamin D2 exchange	[]
0	25-Hydroxyvitamin D3 exchange	[]
0	2-Hydroxybutyrate exchange	[]
0	3,4-Dihydroxy-L-phenylalanine exchange	[]
0	3,5-Cyclic GMP exchange	[]
0	D-3-Amino-isobutanoate exchange	[]
0	4-Aminobutanoate exchange	[]
0	5alpha-Dihydrotestosterone exchange	[]
0	5alpha-Dihydrotestosterone glucuronide exchange	[]
0	5alpha-Dihydrotestosterone sulfate exchange	[]
0	5-Hydroxy-L-tryptophan exchange	[]
0	haxglutamyl folate (DHF) exchange	[]
0	hexaglutamyl folate (THF) exchange	[]
0	heptaglutamyl folate (DHF) exchange	[]
0	heptaglutamyl folate (THF) exchange	[]
0	fatty acid 9-cis-retinol exchange	[]
0	Tyr-194 of apo-glycogenin protein (primer for glycogen synthesis) exchange	[]
0	L-Arabinitol exchange	[]
0	N-Acetyl-D-glucosamine exchange	[]
0	Acetylcholine exchange	[]
0	Adenine exchange	[]
0	Adenosine exchange	[]
0	2-Oxoglutarate exchange	[]
0	beta-Alanine exchange	[]
0	D-Alanine exchange	[]
0	AMP exchange	[]
0	alpha-Pinene-oxide exchange	[]
0	(+)-alpha-Pinene exchange	[]
0	L-Arabinose exchange	[]
0	alpha-Tocotrienol exchange	[]
0	Biocytin exchange	[]
0	Biotin exchange	[]
0	beta-tocopherol exchange	[]
0	cAMP exchange	[]
0	Cys-Gly exchange	[]
0	chitin exchange	[]
0	Citrate exchange	[]
0	CO2 exchange	[]
0	Ceramide 1-phosphate exchange	[]
0	Cytosine exchange	[]
0	Cytidine exchange	[]
0	diacylglycerol (homo sapiens) exchange	[]
0	Deoxycytidine exchange	[]
0	Deoxyguanosine exchange	[]
0	Dopamine exchange	[]
0	Deoxyribose exchange	[]
0	Deoxyuridine exchange	[]
0	estradiol glucuronide exchange	[]
0	Formate exchange	[]
0	D-Fructose exchange	[]
0	D-Galactose exchange	[]
0	D-Glucosamine exchange	[]
0	GDP exchange	[]
0	5-L-Glutamyl-L-alanine exchange	[]
0	(S)-Glycerate exchange	[]
0	glycogen, structure 5 (glycogenin-2[1,4-Glc]) exchange	[]
0	GMP exchange	[]
0	Guanosine exchange	[]
0	Guanine exchange	[]
0	H2O exchange	[]
0	H+ exchange	[]
0	hyaluronan exchange	[]
0	hyaluronan biosynthesis, precursor 1 exchange	[]
0	Hexadecanoate (n-C16:0) exchange	[]
0	Histamine exchange	[]
0	Hypoxanthine exchange	[]
0	Leukotriene C4 exchange	[]
0	monoacylglycerol 2 (homo sapiens) exchange	[]
0	Maltose exchange	[]
0	Maltotriose exchange	[]
0	N-Acetyl-beta-D-glucosaminyl-1,2-alpha-D-mannosyl-1,3-(N-acetyl-beta-D-glucosaminyl-1,2-alpha-D-mannosyl-1,6)-(N-acetyl-beta-D-g... <Preview truncated at 128 characters>	[]
0	Norepinephrine exchange	[]
0	O2 exchange	[]
0	Prostaglandin E2 exchange	[]
0	Prostaglandin F2alpha exchange	[]
0	phosphatidylserine (homo sapiens) exchange	[]
0	Pyridoxal exchange	[]
0	fatty acid retinol exchange	[]
0	9-cis-retinol exchange	[]
0	Retinol exchange	[]
0	cis-11-retinol exchange	[]
0	Retinyl palminate exchange	[]
0	Retinyl palminate exchange	[]
0	Sarcosine exchange	[]
0	sphingosylphosphorylcholine (homo sapiens) exchange	[]
0	Sphinganine 1-phosphate exchange	[]
0	Thiamin triphosphate exchange	[]
0	Thymidine exchange	[]
0	Trehalose exchange	[]
0	Triiodothyronine exchange	[]
0	Thromboxane A2 exchange	[]
0	UDP exchange	[]
0	UMP exchange	[]
0	Uracil exchange	[]
0	Xylitol exchange	[]
0	fatty acid electroneutral transport	Transport, Extracellular
0	formate mitochondrial transport	Transport, Mitochondrial
0	D-fructose transport via sodium cotransport	Transport, Extracellular
0	formyltetrahydrofolate dehydrogenase	Folate Metabolism
0	formate-tetrahydrofolate ligase, mitochondrial	Folate Metabolism
0	Fumarate:sulfate antiport, mitochondrial	Transport, Mitochondrial
0	fumarate transport, mitochondrial	Transport, Mitochondrial
0	glucosamine-6-phosphate deaminase	Aminosugar Metabolism
0	GABA secretion via secretory vesicle (ATP driven)	Transport, Extracellular
0	beta-galactosidase, lysosomal	N-Glycan Degradation
0	D-galactose transport via proton symport	Transport, Extracellular
0	galactose transport via sodium symport	Transport, Extracellular
0	galactose transport via sodium symport	Transport, Extracellular
0	galactose efflux from lysosome	Transport, Lysosomal
0	glucoamylase, extracellular (glygn5 -> malt)	Starch and Sucrose Metabolism
0	glucosamine transport (uniport)	Transport, Extracellular
0	phosphoribosylglycinamide formyltransferase	IMP Biosynthesis
0	glycosylasparaginase, lysosomal	N-Glycan Degradation
0	glycosylasparaginase, lysosomal	N-Glycan Degradation
0	glycocholate transport via bicarbonate countertransport	Transport, Extracellular
0	glycocholate transport via sodium cotransport	Transport, Extracellular
0	bile acid intracellular transport	Transport, Extracellular
0	glutamine-fructose-6-phosphate transaminase	Aminosugar Metabolism
0	Gamma-glutamyl hydrolase (10FTHF5GLU), extracellular	Folate Metabolism
0	Gamma-glutamyl hydrolase (10FTHF6GLU), extracellular	Folate Metabolism
0	Gamma-glutamyl hydrolase (10FTHF7GLU), extracellular	Folate Metabolism
0	Gamma-glutamyl hydrolase (6DHF), extracellular	Folate Metabolism
0	Gamma-glutamyl hydrolase (6THF), extracellular	Folate Metabolism
0	Gamma-glutamyl hydrolase (7DHF), extracellular	Folate Metabolism
0	Gamma-glutamyl hydrolase (7THF), extracellular	Folate Metabolism
0	Gamma-glutamyltransferase 5	Eicosanoid Metabolism
0	Gamma-glutamyltransferase	Eicosanoid Metabolism
0	D-glucurono-6,3-lactone transport, endoplasmic reticulum	Transport, Endoplasmic Reticular
0	D-glucose transport in via proton symport	Transport, Extracellular
0	D-glucose transport in via proton symport	Transport, Extracellular
0	glucose transport via sodium symport	Transport, Extracellular
0	glucose transport via sodium symport	Transport, Extracellular
0	L-glutamine/L-asparagine Na-dependent exchange (Gln-L in)	Transport, Extracellular
0	L-cysteine/L-glutamine Na-dependent exchange (Gln-L in)	Transport, Extracellular
0	gluconolactonase, endoplasmic reticulum	Ascorbate and Aldarate Metabolism
0	L-serine/L-glutamine Na-dependent exchange (Gln-L in)	Transport, Extracellular
0	L-threonine/L-glutamine Na-dependent exchange (Gln-L in)	Transport, Extracellular
0	L-glutamine reversible transport via sodium symport	Transport, Extracellular
0	Glutamine transport (Na, H coupled)	Transport, Extracellular
0	glucuronolactone reductase	Ascorbate and Aldarate Metabolism
0	glutamine phosphoribosyldiphosphate amidotransferase	IMP Biosynthesis
0	L-glutamate secretion via secretory vesicle (ATP driven)	Transport, Extracellular
0	Glutamate transport via Na, H symport and K antiport	Transport, Extracellular
0	intracellular transport	Transport, Endoplasmic Reticular
0	L-glycerate export	Transport, Extracellular
0	glycerol transport via channel	Transport, Extracellular
0	Glycine secretion via secretory vesicle (ATP driven)	Transport, Extracellular
0	glycine reversible transport via proton symport	Transport, Extracellular
0	glycine transport via sodium symport	Transport, Extracellular
0	glycine reversible transport via sodium and chloride symport (2:1:1)	Transport, Extracellular
0	glycine passive transport to mitochondria	Transport, Mitochondrial
0	glycine passive transport to peroxisome	Transport, Peroxisomal
0	glutathione transport via diffusion	Transport, Endoplasmic Reticular
0	Guanine transport	Transport, Extracellular
0	gulonolactone endoplasmic reticular transport	Transport, Endoplasmic Reticular
0	carboxylic acid dissociation, mitochondrial	Miscellaneous
0	carboxylic acid dissociation	Miscellaneous
0	hydrogen peroxide nuclear transport	Transport, Nuclear
0	hydrogen peroxide peroxisomal transport via diffusion	Transport, Peroxisomal
0	H2O transport via diffusion	Transport, Extracellular
0	H2O endoplasmic reticulum transport	Transport, Endoplasmic Reticular
0	H2O transport, lysosomal	Transport, Lysosomal
0	H2O transport, mitochondrial	Transport, Mitochondrial
0	H2O transport, peroxisomal	Transport, Peroxisomal
0	bicarbonate transport (Cl-/HCO3- exchange)	Transport, Extracellular
0	bicarbonate transport (Na/HCO3 cotransport)	Transport, Extracellular
0	palmitate ER export	Transport, Endoplasmic Reticular
0	fatty acid transport via diffusion	Transport, Extracellular
0	hexokinase (D-glucosamine:ATP)	Aminosugar Metabolism
0	Histamine secretion via secretory vesicle (ATP driven)	Transport, Extracellular
0	Histamine uniport	Transport, Extracellular
0	L-histidine transport in via sodium symport	Transport, Extracellular
0	H+/K+ gastric/non-gastric P-ATPase and ABC ATPase	Transport, Extracellular
0	Hydroxymethylglutaryl-CoA reversible mitochondrial transport	Transport, Mitochondrial
0	hydroxypyruvate decarboxylase	Glyoxylate and Dicarboxylate Metabolism
0	hydroxypyruvate reductase (NADH)	Glyoxylate and Dicarboxylate Metabolism
0	4-hydroxyretinoic acid transport, Nuclear	Transport, Nuclear
0	testicular 17-beta-hydroxysteroid dehydrogenase	Steroid Metabolism
0	17-beta-hydroxysteroid dehydrogenase	Steroid Metabolism
0	17-beta-hydroxysteroid dehydrogenase (type 7)	Steroid Metabolism
0	3 alpha-hydroxysteroid dehydrogenase (type 3)	Steroid Metabolism
0	3 alpha-hydroxysteroid dehydrogenase (type 3)	Steroid Metabolism
0	3 beta-hydroxysteroid dehydrogenase type 1	Steroid Metabolism
0	3 beta-hydroxysteroid dehydrogenase type 1	Steroid Metabolism
0	hypoxanthine diffusion in peroxisome	Transport, Peroxisomal
0	hypothetical enyme	Vitamin B6 Metabolism
0	Hypoxanthine transport	Transport, Extracellular
0	H transporter, endoplasmic reticulum	Transport, Endoplasmic Reticular
0	H transporter, peroxisome	Transport, Peroxisomal
0	IMP cyclohydrolase	IMP Biosynthesis
0	inositol transport in via proton symport	Transport, Extracellular
0	inositol transport via sodium symport	Transport, Extracellular
0	K+-Cl- cotransporter (NH4+)	Transport, Extracellular
0	2-keto-3deoxy-D-glycero-D-galactononic acid phosphohydrolase	Aminosugar Metabolism
0	leukotriene intracellular transport	Transport, Endoplasmic Reticular
0	leukotriene C4 transport via bicarbonate countertransport	Transport, Extracellular
0	leukotriene intracellular transport	Transport, Endoplasmic Reticular
0	Lecithin retinol acyltransferase (11-cis)	Vitamin A Metabolism
0	Lecithin retinol acyltransferase (9-cis)	Vitamin A Metabolism
0	Leukotriene C4 carboxypeptidase	Eicosanoid Metabolism
0	Leukotriene C4 synthase	Eicosanoid Metabolism
0	Leukotriene D4 dipeptidase	Eicosanoid Metabolism
0	L-lysine transport, nuclear	Transport, Nuclear
0	Malate:sulfate antiport, mitochondrial	Transport, Mitochondrial
0	alpha-glucosidase	Starch and Sucrose Metabolism
0	alpha-glucosidase, extracellular	Starch and Sucrose Metabolism
0	maltose transport (uniport)	Transport, Extracellular
0	malate transport, mitochondrial	Transport, Mitochondrial
0	mannose efflux from lysosome	Transport, Lysosomal
0	Methionine/Leucine exchange (Met in)	Transport, Extracellular
0	L-methionine transport via diffusion (extracellular to cytosol)	Transport, Extracellular
0	inositol-1,3,4-trisphosphate 4-phosphatase	Inositol Phosphate Metabolism
0	inositol-1,3-bisphosphate 3-phosphatase	Inositol Phosphate Metabolism
0	inositol-1,4-bisphosphate 4-phosphatase	Inositol Phosphate Metabolism
0	Maltodextrin glucosidase (maltotriose), extracellular	Starch and Sucrose Metabolism
0	methylenetetrahydrofolate dehydrogenase (NAD)	Folate Metabolism
0	5,10-methylenetetrahydrofolatereductase (NADPH)	Folate Metabolism
0	n2m2nmasn transport, extracellular to lysosome	Transport, Lysosomal
0	NADH transporter, peroxisome	Transport, Peroxisomal
0	NAD transporter, peroxisome	Transport, Peroxisomal
0	bicarbonate transport (HCl/NaHCO3 exchange)	Transport, Extracellular
0	sodium transport (uniport)	Transport, Extracellular
0	sodium proton antiporter (H:NA is 1:1)	Transport, Extracellular
0	Na+-Cl- cotransport	Transport, Extracellular
0	Na+/Ca2+-K+ exchange	Transport, Extracellular
0	Na+/Ca2+-NH4+ exchange	Transport, Extracellular
0	Na+-K+-Cl- cotransport (NH4+)	Transport, Extracellular
0	Na+-K+-Cl- cotransport	Transport, Extracellular
0	Noradrenaline secretion via secretory vesicle (ATP driven)	Transport, Extracellular
0	Norepinephrine reversible transport in via sodium symport (1:2)	Transport, Extracellular
0	Norepinephrine uniport	Transport, Extracellular
0	5-nucleotidase (UMP)	Pyrimidine Catabolism
0	5-nucleotidase (CMP)	Pyrimidine Catabolism
0	oligo-1,6-glucosidase (glygn4 -> glygn5), extracellular	Starch and Sucrose Metabolism
0	oligo-1,6-glucosidase (strch2 ->strch3), extracellular	Starch and Sucrose Metabolism
0	superoxide anion transport via diffusion (nucleus)	Transport, Nuclear
0	o2 transport (diffusion)	Transport, Extracellular
0	O2 nuclear transport	Transport, Nuclear
0	O2 transport, peroxisomal	Transport, Peroxisomal
0	Octanoyl-CoA transport, diffusion	Transport, Mitochondrial
0	fatty acid transport via diffusion	Transport, Extracellular
0	4-oxo-retinoic acid formation (oxidation)	Vitamin A Metabolism
0	13-cis-4-oxo-retinoic acid formation (oxidation)	Vitamin A Metabolism
0	4-oxo-retinoic acid transport, Nuclear	Transport, Nuclear
0	13-cis-4-oxo-retinoic acid transport, Nuclear	Transport, Nuclear
0	cytochrome P450 2C9	Limonene and pinene degradation
0	phosphatidylinositol 4,5-bisphosphate nuclear transport (diffusion)	Transport, Nuclear
0	phosphatase (pan4p)	CoA Catabolism
0	phosphatidylcholine flippase	Transport, Mitochondrial
0	phosphatidylcholine scramblase	Transport, Endoplasmic Reticular
0	Pyridoxine 5-phosphate phosphatase	Vitamin B6 Metabolism
0	phosphatidylethanolamine flippase	Transport, Mitochondrial
0	Prostaglandin G/H synthase	Eicosanoid Metabolism
0	phosphatidylinositol-3,4,5-trisphosphate 3-phosphatase, nuclear	Inositol Phosphate Metabolism
0	phosphatidylinositol-3,4,5-trisphosphate 5-phosphatase	Inositol Phosphate Metabolism
0	phosphatidylinositol-3,4,5-trisphosphate 5-phosphatase, nuclear	Inositol Phosphate Metabolism
0	phosphatidylinositol-3,4-bisphosphate 3-phosphatase, nuclear	Inositol Phosphate Metabolism
0	phosphatidylinositol-3,4-bisphosphate 4-phosphatase, nuclear	Inositol Phosphate Metabolism
0	phosphatidylinositol 3,4-bisphosphate 5-kinase, nuclear	Inositol Phosphate Metabolism
0	phosphatidylinositol-3-phosphate 3-phosphatase, nuclear	Inositol Phosphate Metabolism
0	phosphatidylinositol 3-phosphate 4-kinase, nuclear	Inositol Phosphate Metabolism
0	phosphatidylinositol 3-phosphate 5-kinase	Inositol Phosphate Metabolism
0	phosphatidylinositol 4,5-bisphosphate 3-kinase, nuclear	Inositol Phosphate Metabolism
0	phosphatidylinositol-4,5-bisphosphate 4-phosphatase	Inositol Phosphate Metabolism
0	phosphatidylinositol-4,5-bisphosphate 5-phosphatase, nuclear	Inositol Phosphate Metabolism
0	phosphatidylinositol 4-phosphate 3-kinase, nuclear	Inositol Phosphate Metabolism
0	phosphatidylinositol-4-phosphate 4-phosphatase, nuclear	Inositol Phosphate Metabolism
0	phosphatidylinositol 4-phosphate 5-kinase, nuclear	Inositol Phosphate Metabolism
0	phosphatidylinositol 4-phosphate phospholipase C	Inositol Phosphate Metabolism
0	phosphatidylinositol-4-phosphate 4-phosphatase	Inositol Phosphate Metabolism
0	phosphatidylinositol-5-phosphate 4-kinase	Inositol Phosphate Metabolism
0	phosphatidylinositol-5-phosphate 4-kinase, nuclear	Inositol Phosphate Metabolism
0	phosphatidylinositol 3-kinase, nuclear	Inositol Phosphate Metabolism
0	phosphatidylinositol 4-kinase, nuclear	Inositol Phosphate Metabolism
0	phosphatidylinositol 5-kinase	Inositol Phosphate Metabolism
0	phosphatidylinositol 5-kinase, nuclear	Inositol Phosphate Metabolism
0	phosphatidylinositol phospholipase C	Inositol Phosphate Metabolism
0	phosphate transporter, mitochondrial	Transport, Mitochondrial
0	phosphate transport in/out via Na+ symporter	Transport, Extracellular
0	fatty acid intracellular transport	Transport, Peroxisomal
0	Hydrolase Class ( RXN R02973)	CoA Catabolism
0	Propionate transport, diffusion	Transport, Mitochondrial
0	phosphoribosylglycinamide synthase	IMP Biosynthesis
0	phosphoribosylaminoimidazole synthase	IMP Biosynthesis
0	phosphoribosylaminoimidazolesuccinocarboxamide synthase	IMP Biosynthesis
0	Peroxidase (multiple substrates)	Miscellaneous
0	phosphoribosylformylglycinamidine synthase	IMP Biosynthesis
0	steroid sulfotransferase	Steroid Metabolism
0	prostaglandin transport via bicarbonate countertransport	Transport, Extracellular
0	prostaglandin uniport	Transport, Extracellular
0	prostaglandine E2 transport (ATP-dependent)	Transport, Extracellular
0	prostaglandin uniport	Transport, Extracellular
0	Na+/Proline-L symporter	Transport, Extracellular
0	phosphatidylserine flippase	Transport, Extracellular
0	purine-nucleoside phosphorylase (Deoxyadenosine)	Purine Catabolism
0	purine-nucleoside phosphorylase (Deoxyguanosine)	Purine Catabolism
0	pyridoxal transport via diffusion	Transport, Extracellular
0	pyrimidine-nucleoside phosphorylase (uracil)	Pyrimidine Catabolism
0	pyruvate mitochondrial transport via proton symport	Transport, Mitochondrial
0	retinal dehydrogenase	Vitamin A Metabolism
0	retinal dehydrogenase (NADPH)	Vitamin A Metabolism
0	retinoic acid hydroxylation (P450)	Vitamin A Metabolism
0	retinal isomerase (11-cis)	Vitamin A Metabolism
0	retinal isomerase (9-cis)	Vitamin A Metabolism
0	13-cis-4-oxo-retinoic acid isomerase	Vitamin A Metabolism
0	13-cis-retinoic acid transport, nuclear	Transport, Nuclear
0	riboflavin kinase	Riboflavin Metabolism
0	retinol dehydrogenase (all-trans)	Vitamin A Metabolism
0	retinol dehydrogenase (all-trans,NADPH)	Vitamin A Metabolism
0	retinol dehydrogenase (9-cis,NADH)	Vitamin A Metabolism
0	retinol dehydrogenase (9-cis,NADPH)	Vitamin A Metabolism
0	retinol dehydrogenase (11-cis,NADH)	Vitamin A Metabolism
0	retinol dehydrogenase (11-cis,NADPH)	Vitamin A Metabolism
0	retinol dehydrogenase (13-cis,NADH)	Vitamin A Metabolism
0	fatty acid retinol efflux (9-cis)	Transport, Extracellular
0	fatty acid retinol efflux (11-cis)	Transport, Extracellular
0	retinyl ester hydrolase (9-cis)	Vitamin A Metabolism
0	retinyl ester hydrolase (9-cis), extracellular	Vitamin A Metabolism
0	retinyl ester hydrolase (11-cis)	Vitamin A Metabolism
0	retinyl ester hydrolase (11-cis), extracellular	Vitamin A Metabolism
0	retinol isomerase (11-cis)	Vitamin A Metabolism
0	retinol isomerase (9-cis)	Vitamin A Metabolism
0	retinol isomerase (13-cis)	Vitamin A Metabolism
0	R total flux	R Group Synthesis
0	R total flux	R Group Synthesis
0	R total flux	R Group Synthesis
0	R total flux	R Group Synthesis
0	R total flux	R Group Synthesis
0	R total flux	R Group Synthesis
0	carnitine fatty-acyl transferase	Carnitine shuttle
0	R group transport into the mitochondria	Carnitine shuttle
0	R group transport into the mitochondria	Carnitine shuttle
0	carnitine fatty-acyl transferase	Carnitine shuttle
0	R group transport into the mitochondria	Carnitine shuttle
0	R group transport into the mitochondria	Carnitine shuttle
0	R total flux 2 position	R Group Synthesis
0	R total flux 3 position	R Group Synthesis
0	s2l2n2m2masn transport, extracellular to lysosome	Transport, Lysosomal
0	Sarcosine transport (extracellular to cytosol)	Transport, Extracellular
0	sphingoid base-phosphate phosphatase (sphinganine 1-phosphatase), endoplasmic reticulum	Sphingolipid Metabolism
0	L-alanine/L-serine Na-dependent exchange (Ser-L in)	Transport, Extracellular
0	L-serine/L-asparagine Na-dependent exchange (Ser-L in)	Transport, Extracellular
0	L-serine/L-cysteine Na-dependent exchange (Ser-L in)	Transport, Extracellular
0	D-Serine/Glutamine reversible exchange	Transport, Extracellular
0	D-Serine/Glycine reversible exchange	Transport, Extracellular
0	L-serine/L-glutamine Na-dependent exchange (Ser-L in)	Transport, Extracellular
0	L-Serine/Glutamine reversible exchange	Transport, Extracellular
0	L-Serine/Glycine reversible exchange	Transport, Extracellular
0	Serine/Lysine Na-dependent exchange (Ser in)	Transport, Extracellular
0	L-serine/L-threonine Na-dependent exchange (Ser-L in)	Transport, Extracellular
0	L-serine via sodium symport	Transport, Extracellular
0	Serine transport (Na, H coupled)	Transport, Extracellular
0	Sphingosine-1-phosphate lyase	Sphingolipid Metabolism
0	sialidase, lysosomal	N-Glycan Degradation
0	sphingolipid long chain base kinase (sphinganine)	Sphingolipid Metabolism
0	sulfate transport via chloride countertransport (2:1)	Transport, Extracellular
0	sulfate transport via bicarbonate countertransport	Transport, Extracellular
0	sulfate transport via sodium symport	Transport, Extracellular
0	sphingosylphosphorylcholine transport (diffusion)	Transport, Extracellular
0	sph1p transport	Transport, Extracellular
0	sph1p intracellular transport	Transport, Endoplasmic Reticular
0	sphinganine intracellular transport	Transport, Endoplasmic Reticular
0	superoxide dismutase, extracellular	ROS Detoxification
0	superoxide dismutase, nuclear	ROS Detoxification
0	fatty acid intracellular transport	Transport, Peroxisomal
0	Steryl-sulfatase	Steroid Metabolism
0	Steryl-sulfatase	Steroid Metabolism
0	taurocholate transport via bicarbonate countertransport	Transport, Extracellular
0	taurocholate transport via sodium cotransport	Transport, Extracellular
0	bile acid intracellular transport	Transport, Extracellular
0	thiamin pyrophosphatase	Thiamine Metabolism
0	thymidine transport in via sodium symport	Transport, Extracellular
0	thymidine transport (1:2 Na/Thymd cotransport)	Transport, Extracellular
0	thiamine-triphosphatase	Thiamine Metabolism
0	Thiamine triphosphate transport in via anion antiport	Transport, Extracellular
0	L-cysteine/L-threonine Na-dependent exchange (Thr-L in)	Transport, Extracellular
0	L-threonine/L-glutamine Na-dependent exchange (Thr-L in)	Transport, Extracellular
0	L-threonine/glycine reversible exchange	Transport, Extracellular
0	L-threonine/glycine reversible exchange	Transport, Extracellular
0	L-serine/L-threonine Na-dependent exchange (Thr-L in)	Transport, Extracellular
0	L-threonine via sodium symport	Transport, Extracellular
0	thymd transport	Transport, Extracellular
0	thiamine diphosphokinase	Thiamine Metabolism
0	thiamine-diphosphate kinase	Thiamine Metabolism
0	fatty acid intracellular transport	Transport, Peroxisomal
0	alpha,alpha-trehalase	Starch and Sucrose Metabolism
0	T3 transport via bicarbonate countertransport	Transport, Extracellular
0	T3 transport via facilitated diffusion	Transport, Extracellular
0	thromboxane A2 transport	Transport, Extracellular
0	thromboxane A2 intracellular transport	Transport, Endoplasmic Reticular
0	Thromboxane-A synthase	Eicosanoid Metabolism
0	UDP-N-acetyl-D-glucosamine 2-epimerase (Hydrolysis)	Aminosugar Metabolism
0	UDPglucose:dolichyl-phosphate beta-D-glucosyltransferase (liver)	N-Glycan Biosynthesis
0	UDPglucose:dolichyl-phosphate beta-D-glucosyltransferase (uterus)	N-Glycan Biosynthesis
0	UDP-glucuronosyltransferase 1-10 precursor, microsomal	Steroid Metabolism
0	UDP-glucuronosyltransferase 1-10 precursor, microsomal	Steroid Metabolism
0	uracil transport via facilated diffusion	Transport, Extracellular
0	uridine transport in via sodium symport (1:2)	Transport, Extracellular
0	uronolactonase, endoplasmic reticulum	Ascorbate and Aldarate Metabolism
0	Vitamin D-25-hydroxylase (D3)	Vitamin D
0	Vitamin D3 transport from mitochondria	Transport, Mitochondrial
0	Vitamin D3 transport in mitochondria	Transport, Mitochondrial
0	xanthine oxidase	Purine Catabolism
0	xylulokinase	Pentose and Glucuronate Interconversions
0	Xylitol transport via passive diffusion	Transport, Extracellular
Fixed Active	Fixed Inactive	Variable
513	713	174
