# Supplementary material for: On the effects of alternative optima in context-specific metabolic model predictions
Source: PLoS Comput Biol. 2017 May 30;13(5):e1005568. doi: 10.1371/journal.pcbi.1005568 (PMC5469500; doi:10.1371/journal.pcbi.1005568)
Supplement: S6 Table — Non-core reactions are ranked in descending order based on the frequency of the presence of these reactions among the alternative optimal networks generated by FastCORE (through the usage of the AlterNet procedure described in the text). The reaction names and the metabolic subsystems to which each reaction belongs are also included. (XLSX) [file pcbi.1005568.s007.xlsx]

## Sheet: Sheet1
S6Table. Ranked list of AraCOREred non-core reactions according to their frequency across the sample of alternative optimal networks of FastCORE.
Frequency in AO	Rxn Name	Rxn SubSystem
1	photosystem II	light reactions
1	cytochrom b6f complex	light reactions
1	photosystem I	light reactions
1	RuBisCO	Calvin-Benson cycle
1	Phosphoglucomutase	starch synthesis
1	G1P adenylyltransferase	starch synthesis
1	starch synthase	starch synthesis
1	starch synthase	starch synthesis
1	starch synthase	starch synthesis
1	amylase	starch degradation
1	S6P synthase	sucrose synthesis
1	S6P phosphorylase	sucrose synthesis
1	UDPG:G6P glucosyltransferase	trehalose synthesis
1	Tre phosphatase	trehalose synthesis
1	PGA mutase	gluconeogenesis, glycolysis
1	PGA mutase	glycolysis
1	Pyr dehydrogenase	pyruvate decarboxylation
1	Pyr dehydrogenase	pyruvate decarboxylation
1	DHL acetyltransferase	pyruvate decarboxylation
1	Cit synthase	tricarboxylic acid cycle, glyoxylate cycle
1	SCA dehydrogenase (Q)	tricarboxylic acid cycle, oxidative phosphorylation
1	Cytc reductase	oxidative phosphorylation
1	Cytc oxidase	oxidative phosphorylation
1	ATP synthase	oxidative phosphorylation
1	RuBisCO	photorespiration
1	PGCA phosphorylase	photorespiration
1	GCA oxidase	photorespiration
1	GCEA kinase	photorespiration
1	DHQ synthase	Shikimate pathway
1	DHQ dehydratase	Shikimate pathway
1	SA dehydrogenase	Shikimate pathway
1	SA kinase	Shikimate pathway
1	EPSP synthase	Shikimate pathway
1	CHR synthase	Shikimate pathway
1	R5P diphosphokinase	PRPP synthesis
1	Cit synthase	pyruvate metabolism
1	iCit dehydrogenase	pyruvate metabolism
1	ATP-Cit lyase	actyl-coenzyme A synthesis
1	A-CoA synthetase	actyl-coenzyme A synthesis
1	A-CoA carboxylase	fatty acid synthesis
1	M-CoA:ACP malonyltransferase	fatty acid synthesis
1	inorganic PPiase	pyrophosphate recycling
1	For dehydrogenase	THF recycling
1	For-THF ligase	THF recycling
1	Dihydrofolate reductase	THF recycling
1	Thioredoxin reductase	TRX recycling
1	GSSG reductase	sulfur assimilation
1	SO3 reductase	sulfur assimilation
1	A-Glu kinase	arginine synthesis
1	A-GluP reductase	arginine synthesis
1	A-Orn transaminase	arginine synthesis
1	A-Orn:A-Glu acetyltransferase	arginine synthesis
1	CBP synthase	arginine synthesis, UMP synthesis
1	Orn carbamoyltransferase	arginine synthesis
1	Arg-SCA synthase	arginine synthesis
1	Arg-SCA lyase	arginine synthesis
1	Fum hydratase	arginine synthesis, IMP synthesis, AMP synthesis
1	Asn synthase	asparagine synthesis, lysine synthesis, methionine synthesis
1	Asp aminotransferase	aspartate synthesis
1	Ser O-acetyltransferase	cysteine synthesis
1	Ser O-acetyltransferase	cysteine synthesis
1	GCA oxidase	glycine synthesis
1	ATP PR-transferase	histidine synthesis
1	Pr-ATP diphosphatase	histidine synthesis
1	Pr-AMP cyclohydrolase	histidine synthesis
1	P-AICAR-P isomerase	histidine synthesis
1	ImGP synthase	histidine synthesis
1	ImGP dehydratase	histidine synthesis
1	Hisol-P transaminase	histidine synthesis
1	Hisol-P phosphatase	histidine synthesis
1	Hisol-P dehydrogenase	histidine synthesis
1	Hisal-P dehydrogenase	histidine synthesis
1	Thr dehydratase	isoleucine synthesis
1	DH-acid dehydratase	isoleucine synthesis
1	B.-chain-aa transaminase	isoleucine synthesis
1	DH-acid dehydratase	leucine synthesis, valine synthesis
1	2-IPM synthase	leucine synthesis
1	3-IPM dehydratase	leucine synthesis
1	3-IPM dehydratase	leucine synthesis
1	3-IPM dehydrogenase	leucine synthesis
1	spontaneous	leucine synthesis
1	B.-chain-aa transaminase	leucine synthesis
1	Asp kinase	lysine synthesis, methionine synthesis, threonine synthesis
1	Asp-SeA dehydrogenase	lysine synthesis
1	DHD synthase	lysine synthesis
1	DAP aminotransferase	lysine synthesis
1	DAP epimerase	lysine synthesis
1	DAP decarboxylase	lysine synthesis
1	H-Ser kinase	methionine synthesis, threonine synthesis
1	CTH beta-lyase	methionine synthesis
1	5M-THF oxidoreductase	methionine synthesis, THF recycling
1	Met synthase	methionine synthesis
1	H-Cys S-Met-transf.	methionine synthesis
1	CHR mutase	phenylalanine synthesis, tyrosine synthesis
1	Glu:PRE aminotransferase	phenylalanine synthesis, tyrosine synthesis
1	AGN dehydratase	phenylalanine synthesis
1	Arginase	proline synthesis
1	Orn aminotransferase	proline synthesis
1	spontaneous	proline synthesis
1	P5C reductase	proline synthesis
1	PGA dehydrogenase	serine synthesis
1	PSer aminotransferase	serine synthesis
1	PSer phosphatase	serine synthesis
1	Threonine synthase	threonine synthesis
1	ANT synthase	tryptophan synthesis
1	ANT PR-transferase	tryptophan synthesis
1	PR-ANT isomerase	tryptophan synthesis
1	Ind-GP synthase	tryptophan synthesis
1	Ind-GP lyase	tryptophan synthesis
1	Trp synthase	tryptophan synthesis
1	AGN dehydrogenase	tyrosine synthesis
1	B.-chain-aa transaminase	valine synthesis
1	ATase	IMP synthesis
1	PRA-Gly ligase	IMP synthesis
1	GAR formyltransferase	IMP synthesis
1	FGAM synthase	IMP synthesis
1	FGAM cyclo-ligase	IMP synthesis
1	AIR carboxylase	IMP synthesis
1	SAICAR synthase	IMP synthesis
1	Adenylo-SCA lyase	IMP synthesis
1	AICAR formyltransferase	IMP synthesis
1	IMP cyclohydrolase	IMP synthesis
1	AMP deaminase	GMP synthesis
1	IMP dehydrogenase	GMP synthesis
1	GMP synthase	GMP synthesis
1	Adenylo-SCA synthase	AMP synthesis
1	Adenylo-SCA lyase	AMP synthesis
1	Asp carbamoyltransferase	UMP synthesis
1	DHOase	UMP synthesis
1	DHO dehydrogenase	UMP synthesis
1	ORO PR-transferase	UMP synthesis
1	OMP decarboxylase	UMP synthesis
1	CTP synthase	CTP synthesis
1	adenylate kinase	nucleotide metabolism
1	guanylate kinase	nucleotide metabolism
1	UMP/CMP kinase	nucleotide metabolism
1	Nucleoside-triphosphatase	nucleotide metabolism
1	Ribonucleoside-diphosphate reductase	nucleotide metabolism
1	Ribonucleoside-diphosphate reductase	nucleotide metabolism
1	Ribonucleoside-diphosphate reductase	nucleotide metabolism
1	Ribonucleoside-diphosphate reductase	nucleotide metabolism
1	Deoxyuridine-triphosphatase	nucleotide metabolism
1	Thymidylate synthase	nucleotide metabolism
1	Thymidine monophosphate kinase	nucleotide metabolism
1	SO4 diffusion	transport
1	NO2 transporter	transport
1	GCA/GCEA shuffle	transport
1	GCA/GCEA shuffle	transport
1	Glc transporter	transport
1	Mas exporter	transport
1	Dicarboxylate transporter	transport
1	PRPP exporter	transport
1	Fum exporter	transport
1	H-Cys exporter	transport
1	ORO exporter	transport
1	DHO shuffle	transport
1	DHO shuffle	transport
1	Gly/Ser shuffle	transport
1	O2 diffusion	transport
1	O2 diffusion	transport
1	O2 diffusion	transport
1	CO2 diffusion	transport
1	CO2 diffusion	transport
1	H2O diffusion	transport
1	AC diffusion	transport
1	Pyr diffusion	transport
1	GCA diffusion	transport
1	GCEA diffusion	transport
1	Mal diffusion	transport
1	Ala diffusion	transport
1	Gly diffusion	transport
1	Ser diffusion	transport
1	Ala exporter	transport
1	Arg exporter	transport
1	Glu importer	transport
1	His exporter	transport
1	Ile exporter	transport
1	Leu exporter	transport
1	Lys exporter	transport
1	Phe exporter	transport
1	Ser importer	transport
1	Thr exporter	transport
1	Trp exporter	transport
1	Tyr exporter	transport
1	Val exporter	transport
1	Import Photon	import
1	Import CO2	import
1	Import H2O	import
1	Import Pi	import
1	Import NO3	import
1	Import SO4	import
1	Export O2	export
1	Export cell wall precursor	export
0,990049751243781	Pyr diffusion	transport
0,970149253731343	G6P isomerase	sucrose synthesis, sucrose degradation, gluconeogenesis
0,522388059701493	H2O diffusion	transport
0,517412935323383	Hexokinase	starch degradation, sucrose degradation
0,517412935323383	FBPase	sucrose synthesis, gluconeogenesis, glycolysis
0,512437810945274	G6P isomerase	starch synthesis
0,512437810945274	PPi-dep. Phosphofructokinase	pyrophosphate recycling
0,512437810945274	NH4 diffusion	transport
0,507462686567164	NADH dehydrogenase (Q)	oxidative phosphorylation
0,507462686567164	inorganic PPiase	pyrophosphate recycling
0,502487562189055	Phosphoglucomutase	sucrose synthesis, sucrose degradation
0,502487562189055	Suc synthase	sucrose degradation
0,502487562189055	Fructofuranosidase	sucrose degradation
0,502487562189055	Pyr kinase	glycolysis
0,502487562189055	ADN kinase	ADN salvage
0,502487562189055	Asp aminotransferase	aspartate synthesis
0,502487562189055	Glu dehydrogenase	glutamate synthesis
0,502487562189055	SCA-SeA dehydrogenase	glutamate degradation
0,502487562189055	Thr aldolase	glycine synthesis
0,502487562189055	ACD oxidoreductase	glycine synthesis
0,502487562189055	DHD reductase	lysine synthesis
0,502487562189055	H-Ser dehydrogenase	methionine synthesis, threonine synthesis
0,502487562189055	Nucleotide transporter	transport
0,502487562189055	ADP/ATP carrier	transport
0,502487562189055	TP/Pi translocator	transport
0,502487562189055	B0,+-type amino acid transporter 1	transport
0,502487562189055	B0,+-type amino acid transporter 1	transport
0,502487562189055	H2O diffusion	transport
0,502487562189055	H2S diffusion	transport
0,502487562189055	OAA diffusion	transport
0,502487562189055	KG diffusion	transport
0,502487562189055	Glu diffusion	transport
0,502487562189055	Proton sink/source for charge balancing of im-/export	im-/export
0,502487562189055	Import NH4	import
0,502487562189055	Import H2S	import
0,497512437810945	amylase	starch degradation
0,497512437810945	Pyr phosphate dikinase	pyruvate metabolism
0,497512437810945	ADN nucleosidase	ADN salvage
0,497512437810945	AD PRPP-transferase	ADN salvage
0,497512437810945	Ribokinase	ADN salvage
0,497512437810945	Asp aminotransferase	aspartate synthesis
0,497512437810945	DHD reductase	lysine synthesis
0,497512437810945	H-Ser dehydrogenase	methionine synthesis, threonine synthesis
0,497512437810945	Glu kinase	proline synthesis
0,497512437810945	GluSeA dehydrogenase	proline synthesis
0,497512437810945	spontaneous	proline synthesis
0,497512437810945	G6P exporter	transport
0,497512437810945	Polyol transporter 5	transport
0,497512437810945	P5C exporter	transport
0,497512437810945	P5C exporter	transport
0,497512437810945	Asp diffusion	transport
0,497512437810945	Ser exporter	transport
0,497512437810945	Export Ala	export
0,497512437810945	Export Cys	export
0,497512437810945	Nitrogen limiting biomass	biomass reaction
0,492537313432836	Ala transaminase	alanine synthesis
0,492537313432836	Glu kinase	proline synthesis
0,492537313432836	GluSeA dehydrogenase	proline synthesis
0,492537313432836	NH4 diffusion	transport
0,492537313432836	Carbon limiting biomass	biomass reaction
0,487562189054726	Pro uniporter	transport
0,482587064676617	Glu dehydrogenase	glutamate degradation
0,482587064676617	TP/Pi translocator	transport
0,482587064676617	Di-/ri-carboxylate carrier	transport
0,482587064676617	Di-/ri-carboxylate carrier	transport
0,477611940298507	Glu dehydrogenase	glutamate synthesis
0,477611940298507	Glu dehydrogenase	glutamate synthesis
0,477611940298507	Dicarboxylate transporter	transport
0,477611940298507	B0,+-type amino acid transporter 1	transport
0,477611940298507	Pyr diffusion	transport
0,472636815920398	Pro dehydrogenase	proline degradation
0,472636815920398	B0,+-type amino acid transporter 1	transport
0,467661691542289	Mal dehydrogenase	pyruvate metabolism
0,467661691542289	Brittle1 protein transporter	transport
0,467661691542289	TP/Pi translocator	transport
0,467661691542289	Di-/ri-carboxylate carrier	transport
0,467661691542289	Pro/Glu antiporter	transport
0,462686567164179	Di-/ri-carboxylate carrier	transport
0,462686567164179	Di-/ri-carboxylate carrier	transport
0,462686567164179	Di-/ri-carboxylate carrier	transport
0,462686567164179	Di-/ri-carboxylate carrier	transport
0,462686567164179	Di-/ri-carboxylate carrier	transport
0,457711442786070	adenylate kinase	nucleotide metabolism
0,457711442786070	Di-/ri-carboxylate carrier	transport
0,452736318407960	Glu synthase	glutamate synthesis
0,452736318407960	Maintenance	maintenance
0,447761194029851	Di-/ri-carboxylate carrier	transport
0,442786069651741	Pro dehydrogenase	proline degradation
0,437810945273632	PEP/Pi translocator	transport
0,432835820895522	Di-/ri-carboxylate carrier	transport
0,427860696517413	Di-/ri-carboxylate carrier	transport
0,422885572139304	GAP dehydrogenase	glycolysis
0,422885572139304	P5C dehydrogenase	proline degradation
0,412935323383085	GABA transaminase	glutamate degradation
0,407960199004975	6PG dehydrogenase	pentose phosphate pathway
0,402985074626866	iCit lyase	pyruvate metabolism
0,402985074626866	Mal synthase	pyruvate metabolism
0,402985074626866	P5C dehydrogenase	proline degradation
0,398009950248756	Export Gly	export
0,393034825870647	6PG dehydrogenase	pentose phosphate pathway
0,388059701492537	Dicarboxylate carrier	transport
0,388059701492537	Dicarboxylate carrier	transport
0,378109452736318	iCit dehydrogenase	pyruvate metabolism
0,373134328358209	Urease	proline synthesis
0,363184079601990	Glu synthase	glutamate synthesis
0,353233830845771	Basic amino acid carriers	transport
0,353233830845771	His importer	transport
0,348258706467662	iCit dehydrogenase	pyruvate metabolism
0,343283582089552	Brittle1 protein transporter	transport
0,333333333333333	iCit dehydrogenase	pyruvate metabolism
0,323383084577114	GABA transaminase	glutamate degradation
0,323383084577114	NAD transporter	transport
0,323383084577114	NAD transporter	transport
0,318407960199005	Pyr kinase	glycolysis
0,308457711442786	Transaldolase	pentose phosphate pathway
0,308457711442786	B0,+-type amino acid transporter 1	transport
0,308457711442786	Basic amino acid carriers	transport
0,293532338308458	Brittle1 protein transporter	transport
0,283582089552239	Light limiting biomass	biomass reaction
0,258706467661692	Export Val	export
0,253731343283582	Glu kinase	proline synthesis
0,253731343283582	GluSeA dehydrogenase	proline synthesis
0,253731343283582	spontaneous	proline synthesis
0,253731343283582	SCA/Fum carrier	transport
0,243781094527363	Fum hydratase	tricarboxylic acid cycle
0,223880597014925	iCit dehydrogenase	tricarboxylic acid cycle
0,213930348258706	Export Met	export
0,194029850746269	KG dehydrogenase	tricarboxylic acid cycle
0,194029850746269	DHL succinyltransferase	tricarboxylic acid cycle
0,194029850746269	SCA-CoA ligase	tricarboxylic acid cycle
0,194029850746269	Asnase	aspartate synthesis
0,189054726368159	Export Pro	export
0,164179104477612	Export lys	export
0,159203980099502	Ser racemase	serine racemization
0,154228855721393	Mal dehydrogenase	pyruvate metabolism
0,139303482587065	Export Asn	export
0,104477611940299	Fructokinase	sucrose degradation
0,0995024875621891	(starch) phosphorylase	starch degradation
0,0995024875621891	Export Arg	export
0,0945273631840796	Export fatty acid precursor	export
0,0895522388059701	GAP dehydrogenase	glycolysis
0,0895522388059701	Export Gln	export
0,0845771144278607	6-Phosphofructokinase	glycolysis
0,0845771144278607	Export glucose	export
0,0796019900497512	Cit synthase	pyruvate metabolism
0,0796019900497512	Glnase	glutamate synthesis
0,0746268656716418	Amino acid composition	biomass reaction
0,0696517412935323	Export His	export
0,0597014925373134	G6P dehydrogenase	pentose phosphate pathway
0,0597014925373134	6-Phosphogluconolactonase	pentose phosphate pathway
0,0547263681592040	PEP carboxylase	gluconeogenesis
0,0547263681592040	Malate Exchange	[]
0,0497512437810945	Export Trp	export
0,0497512437810945	Export signaling precursor	export
0,0497512437810945	Maintenance	maintenance
0,0447761194029851	6-Phosphofructokinase	glycolysis
0,0447761194029851	P5C dehydrogenase	proline degradation
0,0447761194029851	Export Asp	export
0,0447761194029851	Export Ile	export
0,0447761194029851	Export Thr	export
0,0447761194029851	Maintenance	maintenance
0,0398009950248756	Export Leu	export
0,0398009950248756	Export Ser	export
0,0348258706467662	F6P kinase	sucrose synthesis
0,0348258706467662	F26BP phosphorylase	sucrose synthesis
0,0248756218905473	Export Glu	export
0,0199004975124378	Export Tyr	export
0,0149253731343284	Export maltose	export
0,00995024875621891	Export Phe	export
0,00497512437810945	Export fructose	export
0,00497512437810945	Export sucrose	export
Fixed Active	Fixed Inactive	Variable
193	0	171
