# Supplementary material for: On the effects of alternative optima in context-specific metabolic model predictions
Source: PLoS Comput Biol. 2017 May 30;13(5):e1005568. doi: 10.1371/journal.pcbi.1005568 (PMC5469500; doi:10.1371/journal.pcbi.1005568)
Supplement: S7 Table — Non-core reactions are ranked in descending order based on the frequency of the presence of these reactions among the alternative optimal networks generated by FastCORE (through the usage of the AlterNet procedure described in the text). The reaction names and the metabolic subsystems to which each reaction belongs are also included. (XLSX) [file pcbi.1005568.s008.xlsx]

## Sheet: Sheet1
S7Table. Ranked list of Recon1red non-core reactions according to their frequency across the sample of alternative optimal networks of FastCORE.
Frequency in AO	Rxn Name	Rxn SubSystem
1	7-glutamyl-10FTHF transport, lysosomal	Transport, Lysosomal
1	7-glutamyl-10FTHF transport, mitochondrial	Transport, Mitochondrial
1	10-Formyltetrahydrofolate lysosomal transport via diffusion	Transport, Lysosomal
1	1,3-Diaminopropane:oxygen oxidoreductase (deaminating)	beta-Alanine metabolism
1	N1-Methylnicotinamide transport	Transport, Extracellular
1	xenobiotic transport	Transport, Extracellular
1	2-methylcitrate transport via diffusion	Transport, Extracellular
1	3,4-Dihydroxyphenylethyleneglycol transport (diffusion)	Transport, Extracellular
1	35cGMP nuclear transport	Transport, Nuclear
1	3-amino-isobutyrate transport	Transport, Extracellular
1	3-amino-isobutyrate transport, mitochondrial	Transport, Mitochondrial
1	3MLDA extracellular transport via diffusion	Transport, Extracellular
1	3-methyl-2-oxobutanoate mitochondrial transport via proton symport	Transport, Mitochondrial
1	3-Methyl-2-oxopentanoate mitochondrial transport via proton symport	Transport, Mitochondrial
1	4-aminobutanoate mitochondrial transport via diffusion	Transport, Mitochondrial
1	xenobiotic transport	Transport, Extracellular
1	4-methyl-2-oxopentanoate mitochondrial transport via proton symport	Transport, Mitochondrial
1	xenobiotic transport	Transport, Extracellular
1	xenobiotic transport	Transport, Extracellular
1	5-formyltetrahydrofolate transport via anion exchange	Transport, Extracellular
1	xenobiotic transport	Transport, Extracellular
1	7-glutamyl-DHF transport, lysosomal	Transport, Lysosomal
1	7-glutamyl-DHF transport,m mitochondrial	Transport, Mitochondrial
1	7-glutamyl-THF transport, lysosomal	Transport, Lysosomal
1	7-glutamyl-THF transport,m mitochondrial	Transport, Mitochondrial
1	Aminoacetone transport (mitochondrial)	Transport, Mitochondrial
1	acetoacetate intracellular transport unknown mechanism	Transport, Peroxisomal
1	acetaldehyde mitochondrial diffusion	Transport, Mitochondrial
1	acetaldehyde peroxisomal diffusion	Transport, Peroxisomal
1	acetyl-CoA transport, nuclear	Transport, Nuclear
1	N-acetylglucosamine kinase	Aminosugar Metabolism
1	phosphoacetylglucosamine mutase	Aminosugar Metabolism
1	N-acetyl-glucosamine lysosomal efflux	Transport, Lysosomal
1	Acetylcholin transport, nuclear trhough pores	Transport, Nuclear
1	O-acetylcarnintine transport into mitochondria via diffusion	Transport, Mitochondrial
1	adenosine facilated transport in mitochondria	Transport, Mitochondrial
1	ADP transporter, peroxisomal	Transport, Peroxisomal
1	carnitine transferase	Carnitine shuttle
1	transport into the mitochondria (carnitine)	Carnitine shuttle
1	xenobiotic transport	Transport, Extracellular
1	S-Adenosyl-L-homocysteine intracellular diffusion	Transport, Endoplasmic Reticular
1	S-Adenosyl-L-methionine intracellular diffusion	Transport, Endoplasmic Reticular
1	S-Adenosyl-L-methionine reversible transport, mitochondrial	Transport, Mitochondrial
1	AMP transporter, peroxisome	Transport, Peroxisomal
1	xenobiotic transport	Transport, Extracellular
1	carnitine transferase	Carnitine shuttle
1	transport into the mitochondria (carnitine)	Carnitine shuttle
1	fatty acid intracellular transport	Transport, Peroxisomal
1	R group coenzyme a ligase	R Group Synthesis
1	R group coenzyme a ligase	R Group Synthesis
1	R group coenzyme a ligase	R Group Synthesis
1	R group artificial flux	R Group Synthesis
1	R group to palmitate conversion	R Group Synthesis
1	L-asparagine transport, mitochondrial	Transport, Mitochondrial
1	L-aspartate transport via Na, H symport and K antiport	Transport, Extracellular
1	ATP diffusion in nucleus	Transport, Nuclear
1	ATP transporter, peroxisomal	Transport, Peroxisomal
1	Beta-alanine reversible mitochondrial transport (diffusion)	Transport, Mitochondrial
1	beta-Carotene dioxygenase	Vitamin A Metabolism
1	(R)-3-Hydroxybutanoate transport via H+ symport	Transport, Extracellular
1	(R)-3-Hydroxybutanoate mitochondrial transport via H+ symport	Transport, Mitochondrial
1	Butyrate mitochondrial transport via proton symport, reversible	Transport, Mitochondrial
1	Butyrate transport via proton symport, reversible	Transport, Extracellular
1	C160 transport into the mitochondria	Carnitine shuttle
1	C160 transport into the mitochondria	Carnitine shuttle
1	C161 transport into the mitochondria	Carnitine shuttle
1	C161 transport into the mitochondria	Carnitine shuttle
1	C161 transport into the mitochondria	Carnitine shuttle
1	C161 transport into the mitochondria	Carnitine shuttle
1	carnitine O-stearoyl transferase	Carnitine shuttle
1	C180 transport into the mitochondria	Carnitine shuttle
1	carnitine octadecenoyl transferase	Carnitine shuttle
1	C181 transport into the mitochondria	Carnitine shuttle
1	arachidonic acid transport into the mitochondria	Carnitine shuttle
1	arachidonic acid transport into the mitochondria	Carnitine shuttle
1	C226 transport into the mitochondria	Carnitine shuttle
1	C226 transport into the mitochondria	Carnitine shuttle
1	xenobiotic transport	Transport, Extracellular
1	intracellular transport	Transport, Mitochondrial
1	ceramide transport protein	Transport, Endoplasmic Reticular
1	Cys-Gly transport in via proton symport	Transport, Extracellular
1	Choline transport, nuclear through pores	Transport, Nuclear
1	choline intracellular transport	Transport, Endoplasmic Reticular
1	cholesterol intracellular transport	Transport, Mitochondrial
1	cholesterol intracellular transport	Transport, Mitochondrial
1	citrate transport, mitochondrial	Transport, Mitochondrial
1	fatty acid transport via diffusion	Transport, Extracellular
1	CO2 endoplasmic reticular transport via diffusion	Transport, Endoplasmic Reticular
1	CO2 peroxisomal transport	Transport, Peroxisomal
1	coenzyme A transport, nuclear	Transport, Nuclear
1	coenzyme A transport, peroxisomal	Transport, Peroxisomal
1	xenobiotic transport	Transport, Extracellular
1	CO transporter via diffusion	Transport, Extracellular
1	Creatine transport (sodium symport) (2:1)	Transport, Extracellular
1	carnitine-propcarnitine carrier, peroxisomal	Transport, Peroxisomal
1	carnitine-acetylcarnitine carrier, peroxisomal	Transport, Peroxisomal
1	L-carnitine transport out of mitochondria via diffusion	Transport, Mitochondrial
1	carnitine O-aceyltransferase, peroxisomal	Carnitine shuttle
1	Cyanide transport via diffusion (extracellular to cytosol)	Transport, Extracellular
1	Cyanide transport via diffusion (mitochondrial)	Transport, Mitochondrial
1	cysteine oxidase	Taurine and hypotaurine metabolism
1	cytidine facilated transport in mitochondria	Transport, Mitochondrial
1	cytidine transport in nucleus	Transport, Nuclear
1	carnitine transferase	Carnitine shuttle
1	transport into the mitochondria (carnitine)	Carnitine shuttle
1	fatty acid transport via diffusion	Transport, Extracellular
1	dCTP diffusion in nucleus	Transport, Nuclear
1	debrisoquine uniport	Transport, Extracellular
1	deoyguanosine transport in mitochondria	Transport, Mitochondrial
1	dehydro-L-gulonate decarboxylase	Pentose and Glucuronate Interconversions
1	lipid, flip-flop intracellular transport	Transport, Peroxisomal
1	Dehydroepiandrosterone sulfotransferase	Steroid Metabolism
1	dihydrofolate reductase	Folate Metabolism
1	dihydrofolate reversible mitochondrial transport	Transport, Mitochondrial
1	dIDP nuclear transport	Transport, Nuclear
1	dITP nuclear transport	Transport, Nuclear
1	carnitine transferase	Carnitine shuttle
1	transport into the mitochondria (carnitine)	Carnitine shuttle
1	fatty acid transport via diffusion	Transport, Extracellular
1	xenobiotic transport	Transport, Extracellular
1	dimethylglycine transport via diffusion (cytosol to mitochondria)	Transport, Mitochondrial
1	alpha-Tocopherol demand	[]
1	DM melanin(c)	[]
1	DM sprm(c)	[]
1	gamma-Tocopherol demand	[]
1	dNAD transport, nuclear trhough pore	Transport, Nuclear
1	Dopamine 3-0-sulfate transport (diffusion)	Transport, Extracellular
1	dihydrosphingosine N-acyltransferase	Sphingolipid Metabolism
1	dTDP nuclear transport	Transport, Nuclear
1	dUDP nuclear transport	Transport, Nuclear
1	dUMP nuclear transport	Transport, Nuclear
1	dihydrouracil dehydrogenase (NADP)	Pyrimidine Catabolism
1	deoxyuridine transport in nucleus	Transport, Nuclear
1	xenobiotic transport	Transport, Extracellular
1	xenobiotic transport	Transport, Extracellular
1	xenobiotic transport	Transport, Endoplasmic Reticular
1	xenobiotic transport	Transport, Extracellular
1	xenobiotic transport	Transport, Endoplasmic Reticular
1	carnitine transferase	Carnitine shuttle
1	transport into the mitochondria (carnitine)	Carnitine shuttle
1	fatty acid transport via diffusion	Transport, Extracellular
1	carnitine transferase	Carnitine shuttle
1	transport into the mitochondria (carnitine)	Carnitine shuttle
1	fatty acid transport via diffusion	Transport, Extracellular
1	estrone intracellular transport	Transport, Endoplasmic Reticular
1	ethanol reversible peroxisomal transport	Transport, Peroxisomal
1	13-cis-retinoyl glucuronide exchange	[]
1	1 acyl phosphoglycerol exchange	[]
1	1-Methylnicotinamide exchange	[]
1	2,4 dihydroxy nitrophenol exchange	[]
1	2-Methylcitrate exchange	[]
1	3,4-Dihydroxyphenylethyleneglycol exchange	[]
1	L-3-Amino-isobutanoate exchange	[]
1	3-Methylimidazoleacetic acid exchange	[]
1	4 hydroxy debrisoquine exchange	[]
1	4-Hydroxyphenylacetate exchange	[]
1	4 hydroxy tolbutamide exchange	[]
1	4-Nitrophenyl sulfate exchange	[]
1	4-Pyridoxate exchange	[]
1	5-Formyltetrahydrofolate exchange	[]
1	5 hydroxy omeprazole exchange	[]
1	clupanodonic acid (docosapentaenoic (n-3)) exchange	[]
1	L-Cystine exchange	[]
1	R total 2 position exchange	[]
1	R total 3 position exchange	[]
1	R total exchange	[]
1	adp exchange	[]
1	ADPribose 2-phosphate exchange	[]
1	adrenic acid exchange	[]
1	Adrenaline exchange	[]
1	aflatoxin B1 exchange	[]
1	1-alkyl 2-lysoglycerol 3-phosphocholine exchange	[]
1	antipyrene exchange	[]
1	Arachidic acid exchange	[]
1	ATP exchange	[]
1	(R)-3-Hydroxybutanoate transport via H+ symport	[]
1	Butyrate (n-C4:0) exchange	[]
1	(E)-carveol exchange	[]
1	CMP exchange	[]
1	Carbon monoxide exchange	[]
1	coumarin exchange	[]
1	Creatine exchange	[]
1	Hydrogen cyanide exchange	[]
1	docosa-4,7,10,13,16-pentaenoic acid (n-6) exchange	[]
1	debrisoquine exchange	[]
1	7,8-Dihydrofolate exchange	[]
1	dihomo-gamma-linolenic acid (n-6) exchange	[]
1	demethylated antipyrine exchange	[]
1	Dopamine 3-O-sulfate exchange	[]
1	8,9 epxoy aflatoxin B1 exchange	[]
1	ebastine exchange	[]
1	hydroxylated ebastine exchange	[]
1	eicosatetranoic acid exchange	[]
1	elaidic acid exchange	[]
1	estrone glucuronide exchange	[]
1	Fe2+ exchange	[]
1	Fe3+ exchange	[]
1	L-Fucose exchange	[]
1	glycocholate exchange	[]
1	glycogen, structure 2 (glycogenin-1,6-{7[1,4-Glc], 4[1,4-Glc]}) exchange	[]
1	Oxidized glutathione exchange	[]
1	Reduced glutathione exchange	[]
1	GTP exchange	[]
1	hydroxy coumarin exchange	[]
1	hexadecenoate (n-C16:1) exchange	[]
1	4,17 dihydroxy estradiol exchange	[]
1	hexacosanoate (n-C26:0) exchange	[]
1	heptadecanoate exchange	[]
1	hydroxylated taxol exchange	[]
1	Iodide exchange	[]
1	IDP exchange	[]
1	IMP exchange	[]
1	keratan sulfate I exchange	[]
1	keratan sulfate I, degradation product 1 exchange	[]
1	Lactose exchange	[]
1	lignoceric acid exchange	[]
1	Limonene exchange	[]
1	linoelaidic acid exchange	[]
1	linoleic acid (all cis C18:2) exchange	[]
1	alpha-Linolenic acid exchange	[]
1	gamma-linolenic acid exchange	[]
1	lysophosphatidylcholine (homo sapiens) exchange	[]
1	Metanephrine exchange	[]
1	3-mercaptolactate-cysteine disulfide exchange	[]
1	Methylglyoxal exchange	[]
1	Nicotinamide adenine dinucleotide exchange	[]
1	Nicotinamide adenine dinucleotide phosphate exchange	[]
1	Nitric oxide exchange	[]
1	Naphthalene exchange	[]
1	Sulfate derivative of norepinephrine exchange	[]
1	nervonic acid exchange	[]
1	octadecanoate (n-C18:0) exchange	[]
1	octadecenoate (n-C18:1) exchange	[]
1	octanoate (n-C8:0) exchange	[]
1	omeprazole exchange	[]
1	naphthalene epoxide exchange	[]
1	Oxalate exchange	[]
1	1-alkyl 2-acteylglycerol 3-phosphocholine (homo sapiens) exchange	[]
1	Perillyl alcohol exchange	[]
1	phosphatidylglycerol (homo sapiens) exchange	[]
1	alpha-N-Phenylacetyl-L-glutamine exchange	[]
1	(R)-Pantothenate exchange	[]
1	Propionate exchange	[]
1	pentadecanoate exchange	[]
1	Pyridoxamine exchange	[]
1	Retinoate exchange	[]
1	retinoyl glucuronide exchange	[]
1	D-Ribose exchange	[]
1	PA6 exchange	[]
1	L-sulfolactate exchange	[]
1	Serotonin exchange	[]
1	starch, structure 1 (1,6-{7[1,4-Glc], 4[1,4-Glc]}) exchange	[]
1	stearidonic acid exchange	[]
1	Sucrose exchange	[]
1	triacylglycerol (homo sapiens) exchange	[]
1	D-Tagatose exchange	[]
1	paclitaxel exchange	[]
1	Taurocholic acid exchange	[]
1	Thiocyanate exchange	[]
1	taurochenodeoxycholate exchange	[]
1	tetracosahexaenoic acid, n-3 exchange	[]
1	tetracosapentaenoic acid, n-3 exchange	[]
1	tetracosapentaenoic acid, n-6 exchange	[]
1	tetracosatetraenoic acid n-6 exchange	[]
1	L-Thyroxine exchange	[]
1	tolbutamide exchange	[]
1	Triiodothyronine sulfate exchange	[]
1	Thiosulfate exchange	[]
1	tetradecanoate (n-C14:0) exchange	[]
1	Tyramine O-sulfate exchange	[]
1	Urate exchange	[]
1	UTP exchange	[]
1	vaccenic acid exchange	[]
1	omega hydroxy hexadecanoate (n-C16:0) exchange	[]
1	omega hydroxy tetradecanoate (n-C14:0) exchange	[]
1	cholesterol ester (from FULLR2) exchange	[]
1	7-alpha,24(S)-Dihydroxycholesterol exchange	[]
1	7-alpha,25-Dihydroxycholesterol exchange	[]
1	7-alpha,27-Dihydroxycholesterol exchange	[]
1	FADH2 transporter, endoplasmic reticulum	Transport, Endoplasmic Reticular
1	FADH2 transporter, peroxisomal	Transport, Peroxisomal
1	FAD transporter, endoplasmic reticulum	Transport, Endoplasmic Reticular
1	FAD transporter, peroxisomal	Transport, Peroxisomal
1	formaldehyde transport via diffusion (lysosomall)	Transport, Lysosomal
1	formaldehyde transport via diffusion (mitochondrial)	Transport, Mitochondrial
1	iron (II) transport	Transport, Mitochondrial
1	FMN adenylyltransferase	Riboflavin Metabolism
1	folate reductase	Folate Metabolism
1	FOR transporter, endoplasmic reticulum	Transport, Endoplasmic Reticular
1	lipid, flip-flop intracellular transport	Transport, Peroxisomal
1	glucose 6-phosphate endoplasmic reticular transport via diffusion	Transport, Endoplasmic Reticular
1	Glycolaldehyde dehydrogenase	Glyoxylate and Dicarboxylate Metabolism
1	bile acid intracellular transport	Transport, Peroxisomal
1	Gamma-glutamyl hydrolase (10FTHF5GLU), lysosomal	Folate Metabolism
1	Gamma-glutamyl hydrolase (10FTHF6GLU), lysosomal	Folate Metabolism
1	Gamma-glutamyl hydrolase (10FTHF7GLU), lysosomal	Folate Metabolism
1	Gamma-glutamyl hydrolase (6DHF), lysosomal	Folate Metabolism
1	Gamma-glutamyl hydrolase (6THF), lysosomal	Folate Metabolism
1	Gamma-glutamyl hydrolase (7DHF), lysosomal	Folate Metabolism
1	Gamma-glutamyl hydrolase (7THF), lysosomal	Folate Metabolism
1	glycogenin self-glucosylation	Starch and Sucrose Metabolism
1	L-glutamine transport via electroneutral transporter	Transport, Mitochondrial
1	Glutamate transport, lysosomal	Transport, Lysosomal
1	glyoxylate transport, peroxisomal	Transport, Peroxisomal
1	Glycine betaine transport via diffusion (mitochondria to cytosol)	Transport, Mitochondrial
1	glycerate kinase	Glyoxylate and Dicarboxylate Metabolism
1	Glycolate oxidase, peroxisome	Glyoxylate and Dicarboxylate Metabolism
1	GMP nuclear transport	Transport, Nuclear
1	L-gulonate 3-dehydrogenase	Pentose and Glucuronate Interconversions
1	L-gulonate endoplasmic reticular export	Transport, Endoplasmic Reticular
1	carboxylic acid dissociation	Miscellaneous
1	hydrogen peroxide lysosomal transport via diffusion	Transport, Lysosomal
1	H2O transport, nuclear	Transport, Nuclear
1	hyaluronan transport, extracellular to lysosome	Transport, Lysosomal
1	xenobiotic transport	Transport, Extracellular
1	fatty acid transport via diffusion	Transport, Extracellular
1	hdd2coa intracellular transport	Transport, Peroxisomal
1	hydroxylated estrogen derivative transport	Transport, Extracellular
1	hydroxylated estrogen derivative transport	Transport, Endoplasmic Reticular
1	fatty acid intracellular transport	Transport, Peroxisomal
1	fatty acid transport via diffusion	Transport, Extracellular
1	Hydroxymethylglutaryl-CoA reversible peroxisomal transport	Transport, Peroxisomal
1	hydroxyphenylacetate transport via diffusion	Transport, Extracellular
1	heptadecanoate transport into the mitochondria	Carnitine shuttle
1	heptadecanoate transport into the mitochondria	Carnitine shuttle
1	fatty acid transport via diffusion	Transport, Extracellular
1	hydroxypyruate transport, peroxisomal	Transport, Peroxisomal
1	xenobiotic transport	Transport, Extracellular
1	IDP nuclear transport	Transport, Nuclear
1	Isoleucine mitochondrial transport	Transport, Mitochondrial
1	Itaconate--CoA ligase (GDP-forming), mitochondrial	C5-Branched dibasic acid metabolism
1	ITP nuclear transport	Transport, Nuclear
1	leucine mitochondrial transport	Transport, Mitochondrial
1	xenobiotic transport	Transport, Extracellular
1	carnitine transferase	Carnitine shuttle
1	transport into the mitochondria (carnitine)	Carnitine shuttle
1	fatty acid transport via diffusion	Transport, Extracellular
1	carnitine transferase	Carnitine shuttle
1	transport into the mitochondria (carnitine)	Carnitine shuttle
1	Linoleic acid (n-C18:2) transport in via diffusion	Transport, Extracellular
1	carnitine transferase	Carnitine shuttle
1	transport into the mitochondria (carnitine)	Carnitine shuttle
1	fatty acid transport via diffusion	Transport, Extracellular
1	carnitine transferase	Carnitine shuttle
1	transport into the mitochondria (carnitine)	Carnitine shuttle
1	fatty acid transport via diffusion	Transport, Extracellular
1	L-lysine transport, peroxisomal (irreversible)	Transport, Peroxisomal
1	2-methylcitrate synthase	Propanoate Metabolism
1	mesaconate--CoA ligase (GDP-forming)	C5-Branched dibasic acid metabolism
1	Methanol transporter, lysosome	Transport, Lysosomal
1	metanephrine secretion via secretory vesicle (ATP driven)	Transport, Extracellular
1	3-mercaptolactate-cysteine disulfide transport, extracellular	Transport, Extracellular
1	inositol-1,4,5-trisphosphate 3-kinase	Inositol Phosphate Metabolism
1	myo-inositol 3-phosphatase	Inositol Phosphate Metabolism
1	myo-inositol 4-phosphatase	Inositol Phosphate Metabolism
1	methylmalonate-semialdehyde dehydrogenase (malonic semialdehyde), mitochondrial	Propanoate Metabolism
1	methenyltetrahydrifikate cyclohydrolase, mitochondrial	Folate Metabolism
1	N-acetyl-L-aspartate transport (mitochondria to cytosol)	Transport, Mitochondrial
1	NADPH transporter, peroxisome	Transport, Peroxisomal
1	NADP transporter, peroxisome	Transport, Peroxisomal
1	NAD transport, nuclear through pores	Transport, Nuclear
1	sodium transport via diffusion (perioxisome)	Transport, Peroxisomal
1	ammonia nuclear transport	Transport, Nuclear
1	ammonia peroxisomal transport	Transport, Peroxisomal
1	NICRNT transport, nuclear trhough pore	Transport, Nuclear
1	NMN transport, nuclear trhough pore	Transport, Nuclear
1	NO transport (diffusion)	Transport, Extracellular
1	xenobiotic transport	Transport, Extracellular
1	norepinephrine sulfate transport (diffusion)	Transport, Extracellular
1	fatty acid intracellular transport	Transport, Peroxisomal
1	superoxide anion transport via diffusion (peroxisome)	Transport, Peroxisomal
1	O2 transport, endoplasmic reticulum	Transport, Endoplasmic Reticular
1	fatty acid intracellular transport	Transport, Peroxisomal
1	Octanoate transport via diffusion	Transport, Extracellular
1	fatty acid intracellular transport	Transport, Peroxisomal
1	xenobiotic transport	Transport, Extracellular
1	xenobiotic transport	Transport, Extracellular
1	ornithine transport via diffusion (extracellular to cytosol)	Transport, Extracellular
1	phosphatidate scramblase	Transport, Endoplasmic Reticular
1	phosphatidate transport, nuclear	Transport, Nuclear
1	transport into the mitochondria from cytosol (carnitine)	Carnitine shuttle
1	xenobiotic transport	Transport, Extracellular
1	phosphatidylethanolamine scramblase	Transport, Endoplasmic Reticular
1	Prostaglandin G/H synthase	Eicosanoid Metabolism
1	PHEACGLN extracellular transport via diffusion	Transport, Extracellular
1	Heme transport to cytosol	Transport, Mitochondrial
1	phosphatidylinositol-3,4,5-trisphosphate 3-phosphatase	Inositol Phosphate Metabolism
1	phosphatidylinositol 3,4-bisphosphate 5-kinase	Inositol Phosphate Metabolism
1	phosphatidylinositol-3,5-bisphosphate 3-phosphatase	Inositol Phosphate Metabolism
1	phosphate transport, endoplasmic reticulum	Transport, Endoplasmic Reticular
1	phosphate transport, nuclear	Transport, Nuclear
1	Phosphate transporter, peroxisome	Transport, Peroxisomal
1	pantothenate kinase	CoA Biosynthesis
1	Pantothenate sodium symporter II	Transport, Extracellular
1	inorganic diphosphatase, nuclear	Miscellaneous
1	Propionate transport, diffusion	Transport, Extracellular
1	Diphosphate transporter, peroxisome	Transport, Peroxisomal
1	phosphopantothenate-cysteine ligase	CoA Biosynthesis
1	pristcoa peroxisomal transport	Transport, Peroxisomal
1	prist peroxisomal transport	Transport, Peroxisomal
1	L-proline transport, mitochondrial	Transport, Mitochondrial
1	phosphatidylserine flippase	Transport, Mitochondrial
1	pentadecanoate transport into the mitochondria	Carnitine shuttle
1	pentadecanoate transport into the mitochondria	Carnitine shuttle
1	fatty acid transport via diffusion	Transport, Extracellular
1	Previtamin D3 formation	Vitamin D
1	pyridoxamine transport via diffusion	Transport, Extracellular
1	retinoic acid transport in ER (13-cis)	Transport, Endoplasmic Reticular
1	R group transport into the mitochondria	Carnitine shuttle
1	R group transport into the mitochondria	Carnitine shuttle
1	fatty acid intracellular transport	Transport, Lysosomal
1	Sarcosine transport (mitochondrial)	Transport, Mitochondrial
1	serine C-palmitoyltransferase	Sphingolipid Metabolism
1	L-serine transport, peroxisomal	Transport, Peroxisomal
1	Sphingomyelin synthase (homo sapiens)	Sphingolipid Metabolism
1	sphingosine intracellular transport	Transport, Lysosomal
1	sphingosine kinase 2	Sphingolipid Metabolism
1	sphingomyelin intracellular transport	Transport, Lysosomal
1	sphingosine-1-phosphate transport	Transport, Endoplasmic Reticular
1	Spermidine:(acceptor) oxidoreductase	beta-Alanine metabolism
1	carnitine transferase	Carnitine shuttle
1	transport into the mitochondria (carnitine)	Carnitine shuttle
1	fatty acid transport via diffusion	Transport, Extracellular
1	Steryl-sulfatase	Steroid Metabolism
1	succinate transport, mitochondrial	Transport, Mitochondrial
1	D-tagatose uptake via diffusion	Transport, Extracellular
1	taurine transport (sodium symport) (cytosol to peroxisome)	Taurine and hypotaurine metabolism
1	xenobiotic transport	Transport, Extracellular
1	bile acid intracellular transport	Transport, Peroxisomal
1	Thiocyanate transport via diffusion (cytosol to extracellular)	Transport, Extracellular
1	Thiocyanate transport via diffusion (mitochondrial)	Transport, Mitochondrial
1	bile acid intracellular transport	Transport, Extracellular
1	bile acid intracellular transport	Transport, Peroxisomal
1	fatty acid intracellular transport	Transport, Peroxisomal
1	fatty acid transport via diffusion	Transport, Extracellular
1	fatty acid intracellular transport	Transport, Peroxisomal
1	fatty acid transport via diffusion	Transport, Extracellular
1	fatty acid intracellular transport	Transport, Peroxisomal
1	fatty acid transport via diffusion	Transport, Extracellular
1	fatty acid intracellular transport	Transport, Peroxisomal
1	fatty acid transport via diffusion	Transport, Extracellular
1	lipid, flip-flop intracellular transport	Transport, Peroxisomal
1	2,3,4,5-Tetrahydropyridine-2-carboxylate transport, peroxisomal	Transport, Peroxisomal
1	carnitine transferase	Carnitine shuttle
1	transport into the mitochondria (carnitine)	Carnitine shuttle
1	xenobiotic transport	Transport, Extracellular
1	Triiodothyronine sulfate transport (diffusion)	Transport, Extracellular
1	thiosulfate transport via sodium symport	Transport, Extracellular
1	Tetradecanoate (n-C14:0) transport in via uniport	Transport, Extracellular
1	carnitine transferase	Carnitine shuttle
1	transport into the mitochondria (carnitine)	Carnitine shuttle
1	Tyramine O-sulfate transport (diffusion)	Transport, Extracellular
1	UDPglucuronate uridine-monophosphohydrolase	Pentose and Glucuronate Interconversions
1	Ceramide glucosyltransferase	Sphingolipid Metabolism
1	uridine transport in nucleus	Transport, Nuclear
1	carnitine transferase	Carnitine shuttle
1	transport into the mitochondria (carnitine)	Carnitine shuttle
1	fatty acid transport via diffusion	Transport, Extracellular
1	Valine reversible mitochondrial transport	Transport, Mitochondrial
1	Vitamin D3 formation	Vitamin D
1	xenobiotic transport	Transport, Extracellular
1	xenobiotic transport	Transport, Extracellular
1	xanthine diffusion in peroxisome	Transport, Peroxisomal
1	27 hydroxy cholesterol transport	Transport, Mitochondrial
1	lipid, flip-flop intracellular transport	Transport, Mitochondrial
1	lipid, flip-flop intracellular transport	Transport, Endoplasmic Reticular
1	lipid, flip-flop intracellular transport	Transport, Endoplasmic Reticular
1	24 trihydroxy cholesterol transport	Transport, Endoplasmic Reticular
1	24 trihydroxy cholesterol transport	Transport, Extracellular
1	25 trihydroxy cholesterol transport	Transport, Endoplasmic Reticular
1	25 trihydroxy cholesterol transport	Transport, Extracellular
1	27 trihydroxy cholesterol transport	Transport, Endoplasmic Reticular
1	27 trihydroxy cholesterol transport	Transport, Extracellular
1	lipid, flip-flop intracellular transport	Transport, Mitochondrial
1	xylitol dehydrogenase (D-xyulose-forming)	Pentose and Glucuronate Interconversions
0,870000000000000	5,6,7,8-Tetrahydrofolate exchange	[]
0,870000000000000	tetrahydrofolate transport via anion exchange	Transport, Extracellular
0,800000000000000	purine-nucleoside phosphorylase (Deoxyinosine)	Purine Catabolism
0,710000000000000	5,10-methylenetetrahydrofolatereductase (NADPH)	Folate Metabolism
0,680000000000000	Deoxyinosine exchange	[]
0,620000000000000	fatty acid intracellular transport	Transport, Peroxisomal
0,560000000000000	5-Methyltetrahydrofolate exchange	[]
0,530000000000000	5-Methyltetrahydrofolate transport via receptor binding and protolysis	Transport, Extracellular
0,530000000000000	deoxyinosine transport via diffusion	Transport, Extracellular
0,530000000000000	nC22:6 exchange	[]
0,530000000000000	purine-nucleoside phosphorylase (Guanosine)	Purine Catabolism
0,520000000000000	N-acetylglucosamine-6-phosphate deacetylase	Aminosugar Metabolism
0,520000000000000	6,7-dihydropteridine reductase	Tetrahydrobiopterin
0,520000000000000	dTTP demand	[]
0,520000000000000	Acetylcholine exchange	[]
0,520000000000000	ADPribose exchange	[]
0,520000000000000	Deoxyadenosine exchange	[]
0,520000000000000	hyaluronan exchange	[]
0,520000000000000	Inosine exchange	[]
0,520000000000000	Superoxide anion exchange	[]
0,520000000000000	Sphingosine 1-phosphate exchange	[]
0,520000000000000	Thiamin monophosphate exchange	[]
0,520000000000000	Vitamin D3 exchange	[]
0,520000000000000	superoxide anion transport via diffusion (extracellular)	Transport, Extracellular
0,520000000000000	O2 transport (diffusion)	Transport, Mitochondrial
0,520000000000000	sphingosine-1-phosphate transport	Transport, Extracellular
0,520000000000000	Serotonin uniport	Transport, Extracellular
0,520000000000000	5,6,7,8-Tetrahydrofolate transport, diffusion, mitochondrial	Transport, Mitochondrial
0,520000000000000	Thiamine monophosphate transport in via anion antiport	Transport, Extracellular
0,510000000000000	L-arabinitol 4-dehydrogenase	Pentose and Glucuronate Interconversions
0,510000000000000	L-arabinitol transport via passive diffusion	Transport, Extracellular
0,510000000000000	N-acetylglucosamine 2-epimerase	Aminosugar Metabolism
0,510000000000000	N-acetylneuraminate transport into lysososme	Transport, Lysosomal
0,510000000000000	N-Acetylneuraminate lyase (reversible)	Aminosugar Metabolism
0,510000000000000	acetate reversible transport via proton symport	Transport, Extracellular
0,510000000000000	fatty acid transport via diffusion	Transport, Extracellular
0,510000000000000	beta-N-acetylhexosaminidase, lysosomal	N-Glycan Degradation
0,510000000000000	fatty acid transport via diffusion	Transport, Extracellular
0,510000000000000	alpha-mannosidase, lysosomal	N-Glycan Degradation
0,510000000000000	bilirubin beta-diglucuronide transport via bicarbonate countertransport	Transport, Extracellular
0,510000000000000	glucuronidated compound transport	Transport, Endoplasmic Reticular
0,510000000000000	beta-ureidopropionase (D-3-amino-isobutanoate forming)	Pyrimidine Catabolism
0,510000000000000	beta-mannosidase, lysosomal	N-Glycan Degradation
0,510000000000000	cholate transport via bicarbonate countertransport	Transport, Extracellular
0,510000000000000	Cysteamine oxygenase	Taurine and hypotaurine metabolism
0,510000000000000	L-cystine/glycine exchanger (cystine in)	Transport, Extracellular
0,510000000000000	dehydroascorbate reductase	Ascorbate and Aldarate Metabolism
0,510000000000000	deoxycytidine deaminase	Pyrimidine Catabolism
0,510000000000000	dehydroascorbate transport (uniport)	Transport, Extracellular
0,510000000000000	dihydroceramide desaturase	Sphingolipid Metabolism
0,510000000000000	dihydropyrimidinase (dihydrothymine)	Pyrimidine Catabolism
0,510000000000000	DM Asn-X-Ser/Thr(ly)	[]
0,510000000000000	deoxyribose transport via diffusion	Transport, Extracellular
0,510000000000000	dTTP diffusion in nucleus	Transport, Nuclear
0,510000000000000	dihydrothymin dehydrogenase (NADP)	Pyrimidine Catabolism
0,510000000000000	D-3-amino-isobutyrate transport	Transport, Extracellular
0,510000000000000	endo-beta-N-acetylglucosaminidase, lysosomal	N-Glycan Degradation
0,510000000000000	D-3-Amino-isobutanoate exchange	[]
0,510000000000000	L-Arabinitol exchange	[]
0,510000000000000	Bilirubin beta-diglucuronide exchange	[]
0,510000000000000	Citrate exchange	[]
0,510000000000000	Deoxyribose exchange	[]
0,510000000000000	Xylitol exchange	[]
0,510000000000000	fatty acid electroneutral transport	Transport, Extracellular
0,510000000000000	fatty acid electroneutral transport	Transport, Extracellular
0,510000000000000	fatty acid electroneutral transport	Transport, Extracellular
0,510000000000000	Fumarate:thiosulfate antiport, mitochondrial	Transport, Mitochondrial
0,510000000000000	glucosamine-6-phosphate deaminase	Aminosugar Metabolism
0,510000000000000	beta-galactosidase, lysosomal	N-Glycan Degradation
0,510000000000000	galactose efflux from lysosome	Transport, Lysosomal
0,510000000000000	glycosylasparaginase, lysosomal	N-Glycan Degradation
0,510000000000000	Gamma-glutamyl hydrolase (6DHF), extracellular	Folate Metabolism
0,510000000000000	Gamma-glutamyl hydrolase (6THF), extracellular	Folate Metabolism
0,510000000000000	D-glucurono-6,3-lactone transport, endoplasmic reticulum	Transport, Endoplasmic Reticular
0,510000000000000	glucose transport via membrane vesicle	Transport, Extracellular
0,510000000000000	gluconolactonase, endoplasmic reticulum	Ascorbate and Aldarate Metabolism
0,510000000000000	glucuronolactone reductase	Ascorbate and Aldarate Metabolism
0,510000000000000	gulonolactone endoplasmic reticular transport	Transport, Endoplasmic Reticular
0,510000000000000	hyaluronan synthase	Hyaluronan Metabolism
0,510000000000000	L-isoleucine transport in via sodium symport	Transport, Extracellular
0,510000000000000	Inosine transport (diffusion)	Transport, Extracellular
0,510000000000000	L-leucine transport in via sodium symport	Transport, Extracellular
0,510000000000000	fatty acid transport via diffusion	Transport, Extracellular
0,510000000000000	Lecithin retinol acyltransferase	Vitamin A Metabolism
0,510000000000000	L-lysine transport in via sodium symport	Transport, Extracellular
0,510000000000000	L-lactate transport via diffusion (cytosol to mitochondria)	Transport, Mitochondrial
0,510000000000000	Malate:sulfite antiport, mitochondrial	Transport, Mitochondrial
0,510000000000000	mannose efflux from lysosome	Transport, Lysosomal
0,510000000000000	myo-inositol 1-phosphatase	Inositol Phosphate Metabolism
0,510000000000000	myo-Inositol-1-phosphate synthase	Inositol Phosphate Metabolism
0,510000000000000	inositol 1-phosphate nuclear transport (diffusion)	Transport, Nuclear
0,510000000000000	methylenetetrahydrofolate dehydrogenase (NAD), mitochondrial	Folate Metabolism
0,510000000000000	NADH transporter, endoplasmic reticulum	Transport, Endoplasmic Reticular
0,510000000000000	NAD transporter, endoplasmic reticulum	Transport, Endoplasmic Reticular
0,510000000000000	Na+ / iodide cotransport	Transport, Extracellular
0,510000000000000	Nicotinamide acid uptake	Transport, Extracellular
0,510000000000000	oligo-1,6-glucosidase (glygn4 -> glygn5), extracellular	Starch and Sucrose Metabolism
0,510000000000000	oligo-1,6-glucosidase (strch2 ->strch3), extracellular	Starch and Sucrose Metabolism
0,510000000000000	phosphatase (pan4p)	CoA Catabolism
0,510000000000000	phosphatidylethanolamine scramblase	Transport, Mitochondrial
0,510000000000000	L-phenylalanine transport in via sodium symport	Transport, Extracellular
0,510000000000000	phosphatidylinositol phospholipase C, nucleus	Inositol Phosphate Metabolism
0,510000000000000	Hydrolase Class ( RXN R02973)	CoA Catabolism
0,510000000000000	inorganic diphosphatase, endoplasmic reticulum	Miscellaneous
0,510000000000000	Pyridoxal 5-phosphate phosphatase	Vitamin B6 Metabolism
0,510000000000000	retinol dehydrogenase (13-cis,NADH)	Vitamin A Metabolism
0,510000000000000	fatty acid retinol efflux	Transport, Extracellular
0,510000000000000	retinol isomerase (13-cis)	Vitamin A Metabolism
0,510000000000000	ribose transport in via proton symporter	Transport, Extracellular
0,510000000000000	s2l2n2m2masn transport, extracellular to lysosome	Transport, Lysosomal
0,510000000000000	sialidase, lysosomal	N-Glycan Degradation
0,510000000000000	sphingomyelin deacylase	Sphingolipid Metabolism
0,510000000000000	T4 transport via facilitated diffusion	Transport, Extracellular
0,510000000000000	L-tryptophan transport in via sodium symport	Transport, Extracellular
0,510000000000000	L-tyrosine transport in via sodium symport	Transport, Extracellular
0,510000000000000	UDP-glucuronosyltransferase 1-10 precursor, microsomal	Steroid Metabolism
0,510000000000000	Urea transport via facilitate diffusion	Transport, Extracellular
0,510000000000000	uronolactonase, endoplasmic reticulum	Ascorbate and Aldarate Metabolism
0,510000000000000	L-valine transport in via sodium symport	Transport, Extracellular
0,510000000000000	Xylitol transport via passive diffusion	Transport, Extracellular
0,500000000000000	10-Formyltetrahydrofolate mitochondrial transport via diffusion	Transport, Mitochondrial
0,500000000000000	2-deoxy-D-ribose 1-phosphate phosphorylase	Pyrimidine Catabolism
0,500000000000000	3-Sulfino-L-alanine carboxy-lyase	Taurine and hypotaurine metabolism
0,500000000000000	Acetylcholine secretion via secretory vesicle (ATP driven)	Transport, Extracellular
0,500000000000000	ADPribose transport	Transport, Extracellular
0,500000000000000	fatty acid transport via diffusion	Transport, Extracellular
0,500000000000000	glucuronidated compound transport	Transport, Endoplasmic Reticular
0,500000000000000	fatty acid intracellular transport	Transport, Peroxisomal
0,500000000000000	catalase	ROS Detoxification
0,500000000000000	cholate transport via sodium cotransport	Transport, Extracellular
0,500000000000000	citrate transport, mitochondrial	Transport, Mitochondrial
0,500000000000000	L-cystine/L-glutamate exchanger	Transport, Extracellular
0,500000000000000	deoxyadenosine transport via diffusion	Transport, Extracellular
0,500000000000000	deoxycytidine transport via diffusion	Transport, Extracellular
0,500000000000000	dihydroceramide desaturase	Sphingolipid Metabolism
0,500000000000000	DM dttp(n)	[]
0,500000000000000	Ethanolamine phosphate demand	[]
0,500000000000000	pentaglutamyl folate (DHF) exchange	[]
0,500000000000000	pentaglutamyl folate (THF) exchange	[]
0,500000000000000	Acetate exchange	[]
0,500000000000000	nC20:4 exchange	[]
0,500000000000000	L-Ascorbate exchange	[]
0,500000000000000	Bilirubin monoglucuronide exchange	[]
0,500000000000000	Deoxycytidine exchange	[]
0,500000000000000	Dehydroascorbate exchange	[]
0,500000000000000	glycogen, structure 4 (glycogenin-1,6-{2[1,4-Glc], [1,4-Glc]}) exchange	[]
0,500000000000000	glycogen, structure 5 (glycogenin-2[1,4-Glc]) exchange	[]
0,500000000000000	Hydrogen peroxide exchange	[]
0,500000000000000	hyaluronan biosynthesis, precursor 1 exchange	[]
0,500000000000000	myo-Inositol exchange	[]
0,500000000000000	D-Mannose exchange	[]
0,500000000000000	Nicotinamide exchange	[]
0,500000000000000	phosphatidylethanolamine (homo sapiens) exchange	[]
0,500000000000000	Pyridoxal exchange	[]
0,500000000000000	fatty acid retinol exchange	[]
0,500000000000000	de-Fuc form of PA6 exchange	[]
0,500000000000000	sphingosylphosphorylcholine (homo sapiens) exchange	[]
0,500000000000000	starch, structure 2 (1,6-{2[1,4-Glc], [1,4-Glc]}) exchange	[]
0,500000000000000	Thiamin triphosphate exchange	[]
0,500000000000000	Thymine exchange	[]
0,500000000000000	fatty acid electroneutral transport	Transport, Extracellular
0,500000000000000	fatty acid electroneutral transport	Transport, Extracellular
0,500000000000000	Fumarate:sulfite antiport, mitochondrial	Transport, Mitochondrial
0,500000000000000	glucose transport, endoplasmic reticulum	Transport, Endoplasmic Reticular
0,500000000000000	guanosine facilated transport in cytosol	Transport, Extracellular
0,500000000000000	Glutathione dehydrogenase (dehydroascorbate reductase)	Ascorbate and Aldarate Metabolism
0,500000000000000	gulonate dehydrogenase, endoplasmic reticulum	Pentose and Glucuronate Interconversions
0,500000000000000	hydrogen peroxide mitochondrial transport	Transport, Mitochondrial
0,500000000000000	hyaluronan synthase	Hyaluronan Metabolism
0,500000000000000	palmitate ER export	Transport, Endoplasmic Reticular
0,500000000000000	L-isoleucine transport via diffusion (extracellular to cytosol)	Transport, Extracellular
0,500000000000000	Iodide uniport	Transport, Extracellular
0,500000000000000	L-leucine transport via diffusion (extracellular to cytosol)	Transport, Extracellular
0,500000000000000	L-lysine transport via diffusion (extracellular to cytosol)	Transport, Extracellular
0,500000000000000	L-lactate reversible transport via proton symport	Transport, Extracellular
0,500000000000000	L-lactate reversible transport via sodium symport	Transport, Extracellular
0,500000000000000	L-lactate transport, mitochondrial	Transport, Mitochondrial
0,500000000000000	Malate:thiosulfate antiport, mitochondrial	Transport, Mitochondrial
0,500000000000000	inositol 1,4-bisphosphate nuclear transport (diffusion)	Transport, Nuclear
0,500000000000000	methylenetetrahydrofolate dehydrogenase (NADP), mitochondrial	Folate Metabolism
0,500000000000000	NADPH transporter, endoplasmic reticulum	Transport, Endoplasmic Reticular
0,500000000000000	NADP transporter, endoplasmic reticulum	Transport, Endoplasmic Reticular
0,500000000000000	fatty acid transport via diffusion	Transport, Extracellular
0,500000000000000	superoxide anion transport via diffusion (mitochondria)	Transport, Mitochondrial
0,500000000000000	fatty acid transport via diffusion	Transport, Extracellular
0,500000000000000	phosphatidylethanolamine flippase	Transport, Extracellular
0,500000000000000	L-phenylalanine transport via diffusion (extracellular to cytosol)	Transport, Extracellular
0,500000000000000	phosphatidylinositol 4-phosphate phospholipase C, nucleus	Inositol Phosphate Metabolism
0,500000000000000	Diphosphate transporter, endoplasmic reticulum	Transport, Endoplasmic Reticular
0,500000000000000	purine-nucleoside phosphorylase (Inosine)	Purine Catabolism
0,500000000000000	pyridoxal transport via diffusion	Transport, Extracellular
0,500000000000000	13-cis-retinoic acid isomerase	Vitamin A Metabolism
0,500000000000000	retinol acyltransferase	Vitamin A Metabolism
0,500000000000000	ribose transport via diffusion	Transport, Extracellular
0,500000000000000	R total flux	R Group Synthesis
0,500000000000000	Sphingosine-1-phosphate lyase	Sphingolipid Metabolism
0,500000000000000	sphingosylphosphorylcholine transport (diffusion)	Transport, Extracellular
0,500000000000000	Seratonin reversible transport in via sodium symport/potassium antiport (1:2)	Transport, Extracellular
0,500000000000000	Thiamine triphosphate transport in via anion antiport	Transport, Extracellular
0,500000000000000	thymine reversible transport via facilated diffusion	Transport, Extracellular
0,500000000000000	T4 transport via bicarbonate countertransport	Transport, Extracellular
0,500000000000000	thiamine diphosphokinase	Thiamine Metabolism
0,500000000000000	thiamine-diphosphate kinase	Thiamine Metabolism
0,500000000000000	L-tryptophan transport	Transport, Extracellular
0,500000000000000	L-tyrosine transport	Transport, Extracellular
0,500000000000000	UDP-glucuronosyltransferase 1-10 precursor, microsomal	Steroid Metabolism
0,500000000000000	urea, water cotransport	Transport, Extracellular
0,500000000000000	L-valine transport via diffusion (extracellular to cytosol)	Transport, Extracellular
0,500000000000000	xylulose reductase	Pentose and Glucuronate Interconversions
0,490000000000000	chloride transport via hydroxide countertransport (2:1)	Transport, Extracellular
0,490000000000000	fatty acid transport via diffusion	Transport, Extracellular
0,490000000000000	6,7-dihydropteridine reduction	Tetrahydrobiopterin
0,490000000000000	Guanosine exchange	[]
0,490000000000000	formate mitochondrial transport	Transport, Mitochondrial
0,490000000000000	formate-tetrahydrofolate ligase, mitochondrial	Folate Metabolism
0,490000000000000	hydrogen peroxide transport via diffusion	Transport, Extracellular
0,490000000000000	Pyridoxine 5-phosphate phosphatase	Vitamin B6 Metabolism
0,490000000000000	thiamin pyrophosphatase	Thiamine Metabolism
0,490000000000000	UDP-N-acetyl-D-glucosamine 2-epimerase (Hydrolysis)	Aminosugar Metabolism
0,490000000000000	Vitamin D-25-hydroxylase (D3)	Vitamin D
0,490000000000000	Vitamin D3 transport in mitochondria	Transport, Mitochondrial
0,480000000000000	CO2 transporter via diffusion	Transport, Extracellular
0,480000000000000	CO2 exchange	[]
0,480000000000000	o2 transport (diffusion)	Transport, Extracellular
0,470000000000000	R group artificial flux	R Group Synthesis
0,470000000000000	bilirubin beta-diglucuronide transport MDR	Transport, Extracellular
0,470000000000000	glutamine-fructose-6-phosphate transaminase	Aminosugar Metabolism
0,470000000000000	hypothetical enyme	Vitamin B6 Metabolism
0,470000000000000	phosphatidylinositol nuclear transport (diffusion)	Transport, Nuclear
0,460000000000000	choline, sodium cotransport	Transport, Extracellular
0,450000000000000	cytidine facilated transport in cytosol	Transport, Extracellular
0,450000000000000	Bicarbonate exchange	[]
0,450000000000000	Ammonia exchange	[]
0,450000000000000	O2 exchange	[]
0,450000000000000	L-histidine transport via diffusion (extracellular to cytosol)	Transport, Extracellular
0,440000000000000	bilirubin monoglucuronide transport via bicarbonate countertransport	Transport, Extracellular
0,440000000000000	bilirubin monoglucuronide transport MDR	Transport, Extracellular
0,440000000000000	Proline transport (sodium symport) (2:1)	Transport, Extracellular
0,430000000000000	5-methyltetrahydrofolate transport via anion exchange	Transport, Extracellular
0,430000000000000	Choline uniport	Transport, Extracellular
0,430000000000000	DM dgtp(m)	[]
0,430000000000000	haxglutamyl folate (DHF) exchange	[]
0,430000000000000	hexaglutamyl folate (THF) exchange	[]
0,430000000000000	phosphatidylinositol-3-phosphate 3-phosphatase	Inositol Phosphate Metabolism
0,430000000000000	L-proline reversible transport via proton symport	Transport, Extracellular
0,430000000000000	purine-nucleoside phosphorylase (Deoxyguanosine)	Purine Catabolism
0,420000000000000	Choline exchange	[]
0,420000000000000	H2O transport via diffusion	Transport, Extracellular
0,420000000000000	R total flux	R Group Synthesis
0,410000000000000	L-arginine transport via diffusion (extracellular to cytosol)	Transport, Extracellular
0,410000000000000	dCTP demand	[]
0,410000000000000	H2O exchange	[]
0,410000000000000	H+ exchange	[]
0,400000000000000	alcohol dehydrogenase (methanol)	Miscellaneous
0,400000000000000	R group to palmitate conversion	R Group Synthesis
0,400000000000000	citrate transport via sodium symport	Transport, Extracellular
0,400000000000000	CO2 transport (diffusion), mitochondrial	Transport, Mitochondrial
0,400000000000000	phosphatidylinositol 3-phosphate 4-kinase	Inositol Phosphate Metabolism
0,400000000000000	sulfate transport via sodium symport	Transport, Extracellular
0,390000000000000	H2O transport, mitochondrial	Transport, Mitochondrial
0,390000000000000	uridine transport in via sodium symport	Transport, Extracellular
0,380000000000000	bicarbonate transport (Na/HCO3 1:3 cotransport)	Transport, Extracellular
0,380000000000000	catalase A, peroxisomal	Miscellaneous
0,380000000000000	L-carnitine inward transport by Na+ symport	Transport, Extracellular
0,380000000000000	carnitine O-acetyltransferase	Carnitine shuttle
0,380000000000000	Sulfate exchange	[]
0,370000000000000	L-carnitine reversible transport	Transport, Extracellular
0,370000000000000	Phosphatidylcholine (homo sapiens) exchange	[]
0,370000000000000	phosphatidylinositol 4-phosphate nuclear transport (diffusion)	Transport, Nuclear
0,360000000000000	fatty acid intracellular transport	Transport, Peroxisomal
0,360000000000000	phosphate transporter, mitochondrial	Transport, Mitochondrial
0,360000000000000	pyrimidine-nucleoside phosphorylase (uracil)	Pyrimidine Catabolism
0,360000000000000	sulfate transport via sodium symport	Transport, Extracellular
0,360000000000000	xylulokinase	Pentose and Glucuronate Interconversions
0,350000000000000	25-hydroxyvitamin D3 transport from mitochondria	Transport, Mitochondrial
0,350000000000000	L-arginine transport in via sodium symport	Transport, Extracellular
0,350000000000000	CoA transporter	Transport, Mitochondrial
0,350000000000000	Hydroxymethylglutaryl-CoA reversible mitochondrial transport	Transport, Mitochondrial
0,350000000000000	mannose transport (uniport)	Transport, Extracellular
0,350000000000000	Vitamin D3 uptake	Transport, Extracellular
0,340000000000000	R group to palmitate conversion	R Group Synthesis
0,340000000000000	H2O transport, peroxisomal	Transport, Peroxisomal
0,340000000000000	L-histidine transport in via sodium symport	Transport, Extracellular
0,340000000000000	pyruvate mitochondrial transport via proton symport	Transport, Mitochondrial
0,340000000000000	retinol dehydrogenase (all-trans)	Vitamin A Metabolism
0,330000000000000	Arginine/Lysine exchanger (Arg in)	Transport, Extracellular
0,330000000000000	25-Hydroxyvitamin D3 exchange	[]
0,330000000000000	H transporter, peroxisome	Transport, Peroxisomal
0,330000000000000	O2 transport, peroxisomal	Transport, Peroxisomal
0,320000000000000	25-hydroxyvitamin D3 transport from cytoplasm	Transport, Extracellular
0,320000000000000	Acetoacetyl-CoA:acetate CoA-transferase	Propanoate Metabolism
0,320000000000000	R group to palmitate conversion	R Group Synthesis
0,320000000000000	L-ascorbate transport via proton symport	Transport, Extracellular
0,320000000000000	L-carnitine inward uniport	Transport, Extracellular
0,320000000000000	cytidine transport in via sodium symport	Transport, Extracellular
0,320000000000000	Maltose exchange	[]
0,320000000000000	hydrogen peroxide peroxisomal transport via diffusion	Transport, Peroxisomal
0,320000000000000	L-serine via sodium symport	Transport, Extracellular
0,310000000000000	alpha-ketoglutarate/malate transporter	Transport, Mitochondrial
0,310000000000000	phosphate transport in/out via three Na+ symporter	Transport, Extracellular
0,310000000000000	purine-nucleoside phosphorylase (Deoxyadenosine)	Purine Catabolism
0,310000000000000	retinal dehydrogenase (NADPH)	Vitamin A Metabolism
0,310000000000000	retinol dehydrogenase (all-trans,NADPH)	Vitamin A Metabolism
0,310000000000000	R total flux 3 position	R Group Synthesis
0,300000000000000	cytidine transport (1:2 Na/cytd cotransport)	Transport, Extracellular
0,300000000000000	dATP demand	[]
0,300000000000000	Adenosine exchange	[]
0,300000000000000	Phosphate exchange	[]
0,300000000000000	guanosine transport in via sodium (1:2) symport	Transport, Extracellular
0,290000000000000	glycine passive transport to peroxisome	Transport, Peroxisomal
0,290000000000000	Histidine transport (Na, H coupled)	Transport, Extracellular
0,290000000000000	inosine transport in via sodium symport	Transport, Extracellular
0,290000000000000	retinal dehydrogenase	Vitamin A Metabolism
0,280000000000000	fatty acid intracellular transport	Transport, Peroxisomal
0,280000000000000	glycine reversible transport via sodium and chloride symport (3:1:1)	Transport, Extracellular
0,280000000000000	malate transport, mitochondrial	Transport, Mitochondrial
0,280000000000000	phosphate transport in/out via two Na+ symporter	Transport, Extracellular
0,270000000000000	fatty acid intracellular transport	Transport, Peroxisomal
0,270000000000000	dCTP transport via dCDP antiport	Transport, Mitochondrial
0,270000000000000	Guanine exchange	[]
0,270000000000000	fumarate transport, mitochondrial	Transport, Mitochondrial
0,270000000000000	glycine reversible transport via sodium and chloride symport (2:1:1)	Transport, Extracellular
0,270000000000000	Guanine transport	Transport, Extracellular
0,270000000000000	sodium/ammonium proton antiporter	Transport, Extracellular
0,270000000000000	ammonia transport via proton antiport	Transport, Extracellular
0,270000000000000	phosphatidylinositol-5-phosphate 4-kinase	Inositol Phosphate Metabolism
0,260000000000000	bicarbonate transport (Na/HCO3 1:2 cotransport)	Transport, Extracellular
0,260000000000000	Alanine transport (Na, H coupled)	Transport, Extracellular
0,260000000000000	Biotin reversible transport via proton symport	Transport, Extracellular
0,260000000000000	Biotin uptake (antiport)	Transport, Extracellular
0,260000000000000	dUTP transport via dUDP antiport	Transport, Mitochondrial
0,260000000000000	Uridine exchange	[]
0,260000000000000	guanosine transport in via sodium symport	Transport, Extracellular
0,260000000000000	H2O endoplasmic reticulum transport	Transport, Endoplasmic Reticular
0,260000000000000	H2O transport, lysosomal	Transport, Lysosomal
0,260000000000000	H transporter, endoplasmic reticulum	Transport, Endoplasmic Reticular
0,260000000000000	inosine transport in via sodium (1:2) symport	Transport, Extracellular
0,260000000000000	Na+-K+-Cl- cotransport	Transport, Extracellular
0,260000000000000	Na+/Proline-L symporter	Transport, Extracellular
0,260000000000000	uridine transport in via sodium symport (1:2)	Transport, Extracellular
0,250000000000000	L-alanine reversible transport via proton symport	Transport, Extracellular
0,250000000000000	fatty acid intracellular transport	Transport, Peroxisomal
0,250000000000000	L-ascorbate transport via facilitated diffusion	Transport, Extracellular
0,250000000000000	Asparagine transport (Na, H coupled)	Transport, Extracellular
0,250000000000000	ADP/ATP transporter, mitochondrial	Transport, Mitochondrial
0,250000000000000	dTTP transport via dGDP antiport	Transport, Mitochondrial
0,250000000000000	Glutamate transport via Na, H symport and K antiport	Transport, Extracellular
0,250000000000000	Na+-K+-Cl- cotransport (NH4+)	Transport, Extracellular
0,250000000000000	phosphate transport in/out via Na+ symporter	Transport, Extracellular
0,250000000000000	fatty acid intracellular transport	Transport, Peroxisomal
0,240000000000000	L-cysteine/L-glutamine reversible exchanger	Transport, Extracellular
0,240000000000000	Norepinephrine exchange	[]
0,240000000000000	inositol transport via sodium symport	Transport, Extracellular
0,240000000000000	D-mannose transport via sodium cotransport	Transport, Extracellular
0,240000000000000	Na+/Ca2+-NH4+ exchange	Transport, Extracellular
0,240000000000000	Norepinephrine uniport	Transport, Extracellular
0,240000000000000	phosphatidylinositol 3-phosphate 5-kinase	Inositol Phosphate Metabolism
0,230000000000000	AKG transport via sodium symport	Transport, Extracellular
0,230000000000000	choline transport via diffusion (cytosol to mitochondria)	Transport, Mitochondrial
0,230000000000000	dUTP transport via dGDP antiport	Transport, Mitochondrial
0,230000000000000	4-Aminobutanoate exchange	[]
0,230000000000000	2-Oxoglutarate exchange	[]
0,230000000000000	Cytidine exchange	[]
0,230000000000000	glycine passive transport to mitochondria	Transport, Mitochondrial
0,230000000000000	K+-Cl- cotransporter (NH4+)	Transport, Extracellular
0,230000000000000	Octanoyl-CoA transport, diffusion	Transport, Mitochondrial
0,230000000000000	uridine facilated transport in cytosol	Transport, Extracellular
0,230000000000000	Vitamin D3 release	Transport, Extracellular
0,220000000000000	adenosine facilated transport in cytosol	Transport, Extracellular
0,220000000000000	R group artificial flux (C18:3, n-3)	R Group Synthesis
0,220000000000000	calcium / sodium antiporter (1:3), reversible	Transport, Extracellular
0,220000000000000	dCMP deaminase	Pyrimidine Catabolism
0,220000000000000	Cys-Gly exchange	[]
0,220000000000000	inositol transport in via proton symport	Transport, Extracellular
0,220000000000000	methylenetetrahydrofolate dehydrogenase (NAD)	Folate Metabolism
0,220000000000000	fatty acid transport via diffusion	Transport, Extracellular
0,220000000000000	L-threonine/L-asparagine Na-dependent exchange (Thr-L in)	Transport, Extracellular
0,210000000000000	L-alanine/L-cysteine Na-dependent exchange (Cys-L in)	Transport, Extracellular
0,210000000000000	L-cysteine/glycine reversible exchanger	Transport, Extracellular
0,210000000000000	dCDP transport via dUDP antiport	Transport, Mitochondrial
0,210000000000000	dADP transport via dTDP antiport	Transport, Mitochondrial
0,210000000000000	5-L-Glutamyl-L-alanine exchange	[]
0,210000000000000	inositol transport via sodium symport	Transport, Extracellular
0,210000000000000	phosphate transport in/out via three Na+ symporter (irreversible)	Transport, Extracellular
0,210000000000000	R total flux	R Group Synthesis
0,200000000000000	adenine reversible transport, cytosol	Transport, Extracellular
0,200000000000000	L-alanine/glutamine reversible exchange	Transport, Extracellular
0,200000000000000	L-alanine/glycine reversible exchange	Transport, Extracellular
0,200000000000000	R group artificial flux	R Group Synthesis
0,200000000000000	L-cysteine transport via diffusion (extracellular to cytosol)	Transport, Extracellular
0,200000000000000	Adenine exchange	[]
0,200000000000000	Retinol exchange	[]
0,200000000000000	Norepinephrine reversible transport in via sodium symport (1:2)	Transport, Extracellular
0,200000000000000	phosphatidylinositol 4,5-bisphosphate nuclear transport (diffusion)	Transport, Nuclear
0,200000000000000	L-alanine/L-serine Na-dependent exchange (Ser-L in)	Transport, Extracellular
0,200000000000000	Serine transport (Na, H coupled)	Transport, Extracellular
0,190000000000000	Acetoacetate mitochondrial transport via H+ symport	Transport, Mitochondrial
0,190000000000000	citrate transport via sodium symport	Transport, Extracellular
0,190000000000000	dTTP transport via dTDP antiport	Transport, Mitochondrial
0,190000000000000	dCTP transport via dADP antiport	Transport, Mitochondrial
0,190000000000000	dGTP transport via dGDP antiport	Transport, Mitochondrial
0,190000000000000	Uracil exchange	[]
0,190000000000000	3 alpha-hydroxysteroid dehydrogenase (type 3)	Steroid Metabolism
0,190000000000000	alpha-glucosidase, extracellular	Starch and Sucrose Metabolism
0,190000000000000	Na+/Ca2+-K+ exchange	Transport, Extracellular
0,190000000000000	5-nucleotidase (CMP)	Pyrimidine Catabolism
0,190000000000000	phosphatidylinositol-4,5-bisphosphate 5-phosphatase, nuclear	Inositol Phosphate Metabolism
0,190000000000000	R total flux 2 position	R Group Synthesis
0,190000000000000	L-serine/L-cysteine Na-dependent exchange (Ser-L in)	Transport, Extracellular
0,190000000000000	uracil transport via facilated diffusion	Transport, Extracellular
0,180000000000000	5-glutamyl-10FTHF transport, mitochondrial	Transport, Mitochondrial
0,180000000000000	L-alanine/glutamine reversible exchange	Transport, Extracellular
0,180000000000000	R group artificial flux	R Group Synthesis
0,180000000000000	D-alanine transport via proton symport	Transport, Extracellular
0,180000000000000	dUTP transport via dTDP antiport	Transport, Mitochondrial
0,180000000000000	dUTP transport via dCDP antiport	Transport, Mitochondrial
0,180000000000000	dTTP transport via dUDP antiport	Transport, Mitochondrial
0,180000000000000	dTTP transport via dCDP antiport	Transport, Mitochondrial
0,180000000000000	Formate exchange	[]
0,180000000000000	Fumarate:sulfate antiport, mitochondrial	Transport, Mitochondrial
0,180000000000000	L-glutamine reversible transport via sodium symport	Transport, Extracellular
0,180000000000000	Glutamine transport (Na, H coupled)	Transport, Extracellular
0,180000000000000	K+-Cl- cotransport	Transport, Extracellular
0,180000000000000	Malate:sulfate antiport, mitochondrial	Transport, Mitochondrial
0,180000000000000	retinol dehydrogenase (9-cis,NADPH)	Vitamin A Metabolism
0,180000000000000	retinol isomerase (9-cis)	Vitamin A Metabolism
0,180000000000000	L-Serine/Glutamine reversible exchange	Transport, Extracellular
0,180000000000000	L-Serine/Glycine reversible exchange	Transport, Extracellular
0,180000000000000	L-alanine/L-threonine Na-dependent exchange (Thr-L in)	Transport, Extracellular
0,180000000000000	L-cysteine/L-threonine Na-dependent exchange (Thr-L in)	Transport, Extracellular
0,180000000000000	L-threonine/L-glutamine Na-dependent exchange (Thr-L in)	Transport, Extracellular
0,180000000000000	L-threonine/glycine reversible exchange	Transport, Extracellular
0,170000000000000	24,25-Dihydroxyvitamin D3 transport from cytoplasm	Transport, Extracellular
0,170000000000000	24,25-Dihydroxyvitamin D3 transport from mitochondria	Transport, Mitochondrial
0,170000000000000	24R-Vitamin D-25-hydroxylase (D3)	Vitamin D
0,170000000000000	chloride transport via bicarbonate countertransport	Transport, Extracellular
0,170000000000000	deoyguanosine transport via diffusion	Transport, Extracellular
0,170000000000000	dADP transport via dGDP antiport	Transport, Mitochondrial
0,170000000000000	dCTP transport via dGDP antiport	Transport, Mitochondrial
0,170000000000000	deoxyuridine transport via diffusion	Transport, Extracellular
0,170000000000000	24R,25-Dihydroxyvitamin D3 exchange	[]
0,170000000000000	Deoxyguanosine exchange	[]
0,170000000000000	Deoxyuridine exchange	[]
0,170000000000000	Hypoxanthine exchange	[]
0,170000000000000	galactose transport via sodium symport	Transport, Extracellular
0,170000000000000	glycine reversible transport via proton symport	Transport, Extracellular
0,170000000000000	Hypoxanthine transport	Transport, Extracellular
0,170000000000000	phosphatidylinositol-4-phosphate 4-phosphatase, nuclear	Inositol Phosphate Metabolism
0,170000000000000	retinol isomerase (11-cis)	Vitamin A Metabolism
0,170000000000000	L-threonine via sodium symport	Transport, Extracellular
0,160000000000000	adenosine transport (Na/Adn cotransport)	Transport, Extracellular
0,160000000000000	L-alanine/L-glutamine Na-dependent exchange (Ala-L in)	Transport, Extracellular
0,160000000000000	dTDP transport via dCDP antiport	Transport, Mitochondrial
0,160000000000000	dUTP transport via dADP antiport	Transport, Mitochondrial
0,160000000000000	dGTP transport via dUDP antiport	Transport, Mitochondrial
0,160000000000000	D-Alanine exchange	[]
0,160000000000000	galactose transport via sodium symport	Transport, Extracellular
0,160000000000000	glucose transport via sodium symport	Transport, Extracellular
0,160000000000000	L-alanine/L-glutamine Na-dependent exchange (Gln-L in)	Transport, Extracellular
0,160000000000000	Lecithin retinol acyltransferase (9-cis)	Vitamin A Metabolism
0,160000000000000	R total flux	R Group Synthesis
0,160000000000000	L-threonine/glycine reversible exchange	Transport, Extracellular
0,150000000000000	chloride transport via iodide countertransport	Transport, Extracellular
0,150000000000000	dGTP diffusion in nucleus	Transport, Nuclear
0,150000000000000	DM dgtp(n)	[]
0,150000000000000	dUDP transport via dGDP antiport	Transport, Mitochondrial
0,150000000000000	dTDP transport via dADP antiport	Transport, Mitochondrial
0,150000000000000	dATP transport via dCDP antiport	Transport, Mitochondrial
0,150000000000000	dGTP transport via dCDP antiport	Transport, Mitochondrial
0,150000000000000	Dopamine exchange	[]
0,150000000000000	glucose transport via sodium symport	Transport, Extracellular
0,150000000000000	L-threonine/L-glutamine Na-dependent exchange (Gln-L in)	Transport, Extracellular
0,150000000000000	17-beta-hydroxysteroid dehydrogenase (type 7)	Steroid Metabolism
0,150000000000000	Lecithin retinol acyltransferase (11-cis)	Vitamin A Metabolism
0,150000000000000	bicarbonate transport (HCl/NaHCO3 exchange)	Transport, Extracellular
0,150000000000000	sodium proton antiporter (H:NA is 1:1)	Transport, Extracellular
0,150000000000000	fatty acid intracellular transport	Transport, Peroxisomal
0,150000000000000	retinal isomerase (11-cis)	Vitamin A Metabolism
0,150000000000000	retinol dehydrogenase (11-cis,NADH)	Vitamin A Metabolism
0,150000000000000	L-serine/L-asparagine Na-dependent exchange (Ser-L in)	Transport, Extracellular
0,150000000000000	superoxide dismutase, extracellular	ROS Detoxification
0,140000000000000	4-aminobutyrate reversible transport in via proton symport	Transport, Extracellular
0,140000000000000	4-aminobutyrate reversible transport in via sodium symport (1:2)	Transport, Extracellular
0,140000000000000	acetate mitochondrial transport via proton symport	Transport, Mitochondrial
0,140000000000000	adenosine transport (1:2 Na/Adn cotransport)	Transport, Extracellular
0,140000000000000	R group artificial flux	R Group Synthesis
0,140000000000000	R group artificial flux	R Group Synthesis
0,140000000000000	L-alanine/L-asparagine Na-dependent exchange (Asn-L in)	Transport, Extracellular
0,140000000000000	L-serine/L-asparagine Na-dependent exchange (Asn-L in)	Transport, Extracellular
0,140000000000000	chloride transport via bicarbonate countertransport (2:1)	Transport, Extracellular
0,140000000000000	L-cysteine/L-asparagine Na-dependent exchange (Cys-L in)	Transport, Extracellular
0,140000000000000	dTDP transport via dUDP antiport	Transport, Mitochondrial
0,140000000000000	dGTP transport via dADP antiport	Transport, Mitochondrial
0,140000000000000	dADP transport via dUDP antiport	Transport, Mitochondrial
0,140000000000000	Dopamine uniport	Transport, Extracellular
0,140000000000000	phosphatidylserine (homo sapiens) exchange	[]
0,140000000000000	L-glutamine/L-asparagine Na-dependent exchange (Gln-L in)	Transport, Extracellular
0,140000000000000	bicarbonate transport (Cl-/HCO3- exchange)	Transport, Extracellular
0,140000000000000	bicarbonate transport (Na/HCO3 cotransport)	Transport, Extracellular
0,140000000000000	sodium transport (uniport)	Transport, Extracellular
0,140000000000000	phosphatidylserine flippase	Transport, Extracellular
0,140000000000000	retinal isomerase (9-cis)	Vitamin A Metabolism
0,140000000000000	L-serine/L-glutamine Na-dependent exchange (Ser-L in)	Transport, Extracellular
0,140000000000000	L-serine/L-threonine Na-dependent exchange (Thr-L in)	Transport, Extracellular
0,130000000000000	2-Hydroxybutyrate:NAD+ oxidoreductase	Propanoate Metabolism
0,130000000000000	2-hydroxybutyrate cotransport with proton	Transport, Extracellular
0,130000000000000	chloride transport via formate countertransport	Transport, Extracellular
0,130000000000000	dCDP transport via dGDP antiport	Transport, Mitochondrial
0,130000000000000	dCDP transport via dADP antiport	Transport, Mitochondrial
0,130000000000000	dCTP transport via dUDP antiport	Transport, Mitochondrial
0,130000000000000	Dopamine reversible transport in via sodium symport (1:2)	Transport, Extracellular
0,130000000000000	2-Hydroxybutyrate exchange	[]
0,130000000000000	heptaglutamyl folate (THF) exchange	[]
0,130000000000000	D-Galactose exchange	[]
0,130000000000000	Gamma-glutamyl hydrolase (7THF), extracellular	Folate Metabolism
0,130000000000000	D-glucose transport in via proton symport	Transport, Extracellular
0,130000000000000	glycerol transport via channel	Transport, Extracellular
0,130000000000000	hydroxypyruvate decarboxylase	Glyoxylate and Dicarboxylate Metabolism
0,130000000000000	phosphatidylcholine scramblase	Transport, Endoplasmic Reticular
0,130000000000000	phosphatidylinositol 4,5-bisphosphate 3-kinase, nuclear	Inositol Phosphate Metabolism
0,130000000000000	retinol dehydrogenase (9-cis,NADH)	Vitamin A Metabolism
0,120000000000000	25-hydroxyvitamin D3 transport in mitochondria	Transport, Mitochondrial
0,120000000000000	adenine phosphoribosyltransferase	Salvage Pathway
0,120000000000000	R group artificial flux	R Group Synthesis
0,120000000000000	L-cysteine/L-threonine Na-dependent exchange (Cys-L in)	Transport, Extracellular
0,120000000000000	dUDP transport via dTDP antiport	Transport, Mitochondrial
0,120000000000000	dGDP transport via dTDP antiport	Transport, Mitochondrial
0,120000000000000	dUTP transport via ADP antiport	Transport, Mitochondrial
0,120000000000000	dTTP transport via dADP antiport	Transport, Mitochondrial
0,120000000000000	dGTP transport via dTDP antiport	Transport, Mitochondrial
0,120000000000000	Thymidine exchange	[]
0,120000000000000	D-fructose transport via sodium cotransport	Transport, Extracellular
0,120000000000000	D-galactose transport via proton symport	Transport, Extracellular
0,120000000000000	D-glucose transport in via proton symport	Transport, Extracellular
0,120000000000000	Serine/Lysine Na-dependent exchange (Ser in)	Transport, Extracellular
0,120000000000000	sulfate transport via chloride countertransport (2:1)	Transport, Extracellular
0,120000000000000	fatty acid intracellular transport	Transport, Peroxisomal
0,110000000000000	5-glutamyl-10FTHF transport, lysosomal	Transport, Lysosomal
0,110000000000000	L-alanine/L-asparagine Na-dependent exchange (Ala-L in)	Transport, Extracellular
0,110000000000000	R group artificial flux	R Group Synthesis
0,110000000000000	R group artificial flux	R Group Synthesis
0,110000000000000	aspartate 1-decarboxylase	beta-Alanine metabolism
0,110000000000000	Ca ATPase	Transport, Extracellular
0,110000000000000	L-cysteine/glycine exchanger	Transport, Extracellular
0,110000000000000	L-serine/L-cysteine Na-dependent exchange (Cys-L in)	Transport, Extracellular
0,110000000000000	dUDP transport via dADP antiport	Transport, Mitochondrial
0,110000000000000	dCDP transport via dTDP antiport	Transport, Mitochondrial
0,110000000000000	dGDP transport via dUDP antiport	Transport, Mitochondrial
0,110000000000000	dUTP transport via ATP antiport	Transport, Mitochondrial
0,110000000000000	dCTP transport via ATP antiport	Transport, Mitochondrial
0,110000000000000	dGTP transport via ADP antiport	Transport, Mitochondrial
0,110000000000000	AMP exchange	[]
0,110000000000000	L-cysteine/L-glutamine Na-dependent exchange (Gln-L in)	Transport, Extracellular
0,110000000000000	Glycine secretion via secretory vesicle (ATP driven)	Transport, Extracellular
0,110000000000000	3 alpha-hydroxysteroid dehydrogenase (type 3)	Steroid Metabolism
0,110000000000000	phosphatidylethanolamine flippase	Transport, Mitochondrial
0,110000000000000	phosphatidylinositol-3,4,5-trisphosphate 3-phosphatase, nuclear	Inositol Phosphate Metabolism
0,110000000000000	phosphatidylinositol-3-phosphate 3-phosphatase, nuclear	Inositol Phosphate Metabolism
0,110000000000000	phosphatidylinositol 4-kinase, nuclear	Inositol Phosphate Metabolism
0,110000000000000	retinol dehydrogenase (11-cis,NADPH)	Vitamin A Metabolism
0,100000000000000	D-alanine/glycine reversible exchange	Transport, Extracellular
0,100000000000000	L-cysteine reversible transport via sodium symport	Transport, Extracellular
0,100000000000000	cytidine deaminase	Pyrimidine Catabolism
0,100000000000000	dADP transport via dCDP antiport	Transport, Mitochondrial
0,100000000000000	dADP transport via ADP antiport	Transport, Mitochondrial
0,100000000000000	dTDP transport via ATP antiport	Transport, Mitochondrial
0,100000000000000	dGDP transport via dADP antiport	Transport, Mitochondrial
0,100000000000000	dGDP transport via dCDP antiport	Transport, Mitochondrial
0,100000000000000	dTTP transport via ADP antiport	Transport, Mitochondrial
0,100000000000000	dGTP transport via ATP antiport	Transport, Mitochondrial
0,100000000000000	glycine transport via sodium symport	Transport, Extracellular
0,100000000000000	3 beta-hydroxysteroid dehydrogenase type 1	Steroid Metabolism
0,100000000000000	phosphatidylinositol-3,4,5-trisphosphate 5-phosphatase, nuclear	Inositol Phosphate Metabolism
0,100000000000000	phosphatidylinositol 3-kinase, nuclear	Inositol Phosphate Metabolism
0,100000000000000	prostaglandin transport via bicarbonate countertransport	Transport, Extracellular
0,100000000000000	retinyl ester hydrolase (11-cis)	Vitamin A Metabolism
0,100000000000000	R total flux	R Group Synthesis
0,100000000000000	L-serine/L-threonine Na-dependent exchange (Ser-L in)	Transport, Extracellular
0,100000000000000	thiamine-triphosphatase	Thiamine Metabolism
0,0900000000000000	3,4-Dihydroxy-L-phenylalanine transport	Transport, Extracellular
0,0900000000000000	6-glutamyl-DHF transport,m mitochondrial	Transport, Mitochondrial
0,0900000000000000	R group artificial flux	R Group Synthesis
0,0900000000000000	R group artificial flux	R Group Synthesis
0,0900000000000000	L-asparagine transport in via sodium symport	Transport, Extracellular
0,0900000000000000	L-cysteine/L-glutamine Na-dependent exchange (Cys-L in)	Transport, Extracellular
0,0900000000000000	dTDP transport via dGTP antiport	Transport, Mitochondrial
0,0900000000000000	dGDP transport via ATP antiport	Transport, Mitochondrial
0,0900000000000000	dCTP transport via ADP antiport	Transport, Mitochondrial
0,0900000000000000	dATP transport via dTDP antiport	Transport, Mitochondrial
0,0900000000000000	3,4-Dihydroxy-L-phenylalanine exchange	[]
0,0900000000000000	heptaglutamyl folate (DHF) exchange	[]
0,0900000000000000	fatty acid 9-cis-retinol exchange	[]
0,0900000000000000	D-Fructose exchange	[]
0,0900000000000000	Hexadecanoate (n-C16:0) exchange	[]
0,0900000000000000	Gamma-glutamyl hydrolase (7DHF), extracellular	Folate Metabolism
0,0900000000000000	Na+-Cl- cotransport	Transport, Extracellular
0,0900000000000000	phosphatidylinositol-3,4-bisphosphate 4-phosphatase, nuclear	Inositol Phosphate Metabolism
0,0900000000000000	D-Serine/Glutamine reversible exchange	Transport, Extracellular
0,0900000000000000	D-Serine/Glycine reversible exchange	Transport, Extracellular
0,0800000000000000	L-alanine/L-serine Na-dependent exchange (Ala-L in)	Transport, Extracellular
0,0800000000000000	L-alanine/L-threonine Na-dependent exchange (Ala-L in)	Transport, Extracellular
0,0800000000000000	R group artificial flux (C16:1)	R Group Synthesis
0,0800000000000000	R group artificial flux	R Group Synthesis
0,0800000000000000	Cytosine deaminase	Pyrimidine Catabolism
0,0800000000000000	cytosine transport via facilated diffusion	Transport, Extracellular
0,0800000000000000	dUDP transport via dCDP antiport	Transport, Mitochondrial
0,0800000000000000	dATP transport via dUDP antiport	Transport, Mitochondrial
0,0800000000000000	dATP transport via dGDP antiport	Transport, Mitochondrial
0,0800000000000000	dATP transport via dADP antiport	Transport, Mitochondrial
0,0800000000000000	Cytosine exchange	[]
0,0800000000000000	GDP exchange	[]
0,0800000000000000	GMP exchange	[]
0,0800000000000000	GABA secretion via secretory vesicle (ATP driven)	Transport, Extracellular
0,0800000000000000	alpha-glucosidase	Starch and Sucrose Metabolism
0,0800000000000000	maltose transport (uniport)	Transport, Extracellular
0,0800000000000000	NADH transporter, peroxisome	Transport, Peroxisomal
0,0800000000000000	NAD transporter, peroxisome	Transport, Peroxisomal
0,0800000000000000	phosphatidylinositol-3,4-bisphosphate 3-phosphatase, nuclear	Inositol Phosphate Metabolism
0,0800000000000000	phosphatidylinositol 3-phosphate 4-kinase, nuclear	Inositol Phosphate Metabolism
0,0800000000000000	prostaglandin uniport	Transport, Extracellular
0,0800000000000000	fatty acid retinol efflux (9-cis)	Transport, Extracellular
0,0800000000000000	retinyl ester hydrolase (9-cis)	Vitamin A Metabolism
0,0800000000000000	T3 transport via bicarbonate countertransport	Transport, Extracellular
0,0700000000000000	25-hydroxyvitamin D3 transport in cytoplasm	Transport, Extracellular
0,0700000000000000	6-glutamyl-DHF transport, lysosomal	Transport, Lysosomal
0,0700000000000000	R group artificial flux	R Group Synthesis
0,0700000000000000	L-cysteine/L-asparagine Na-dependent exchange (Asn-L in)	Transport, Extracellular
0,0700000000000000	dCDP transport via ATP antiport	Transport, Mitochondrial
0,0700000000000000	dTTP transport via ATP antiport	Transport, Mitochondrial
0,0700000000000000	Sarcosine exchange	[]
0,0700000000000000	UDP exchange	[]
0,0700000000000000	UMP exchange	[]
0,0700000000000000	L-serine/L-glutamine Na-dependent exchange (Gln-L in)	Transport, Extracellular
0,0700000000000000	phosphatidylcholine flippase	Transport, Mitochondrial
0,0700000000000000	phosphatidylinositol 3,4-bisphosphate 5-kinase, nuclear	Inositol Phosphate Metabolism
0,0700000000000000	Peroxidase (multiple substrates)	Miscellaneous
0,0700000000000000	Sarcosine transport (extracellular to cytosol)	Transport, Extracellular
0,0700000000000000	sulfate transport via bicarbonate countertransport	Transport, Extracellular
0,0700000000000000	T3 transport via facilitated diffusion	Transport, Extracellular
0,0600000000000000	cysteinesulfinic acid oxidase	Taurine and hypotaurine metabolism
0,0600000000000000	5-glutamyl-THF transport,m mitochondrial	Transport, Mitochondrial
0,0600000000000000	acetate-CoA ligase (ADP-forming)	Propanoate Metabolism
0,0600000000000000	R group artificial flux	R Group Synthesis
0,0600000000000000	L-glutamine/L-asparagine Na-dependent exchange (Asn-L in)	Transport, Extracellular
0,0600000000000000	L-threonine/L-asparagine Na-dependent exchange (Asn-L in)	Transport, Extracellular
0,0600000000000000	chloride transport via formate countertransport (2:1)	Transport, Extracellular
0,0600000000000000	dADP transport via ATP antiport	Transport, Mitochondrial
0,0600000000000000	dATP transport via ADP antiport	Transport, Mitochondrial
0,0600000000000000	dTDP transport via ADP antiport	Transport, Mitochondrial
0,0600000000000000	estradiol intracellular transport	Transport, Endoplasmic Reticular
0,0600000000000000	fatty acid 11-cis-retinol exchange	[]
0,0600000000000000	L-glutamate secretion via secretory vesicle (ATP driven)	Transport, Extracellular
0,0600000000000000	fatty acid transport via diffusion	Transport, Extracellular
0,0600000000000000	testicular 17-beta-hydroxysteroid dehydrogenase	Steroid Metabolism
0,0600000000000000	phosphatidylinositol 4-phosphate 3-kinase, nuclear	Inositol Phosphate Metabolism
0,0600000000000000	fatty acid retinol efflux (11-cis)	Transport, Extracellular
0,0600000000000000	taurocholate transport via sodium cotransport	Transport, Extracellular
0,0600000000000000	thymidine transport in via sodium symport	Transport, Extracellular
0,0500000000000000	L-alanine/L-cysteine Na-dependent exchange (Ala-L in)	Transport, Extracellular
0,0500000000000000	R group artificial flux	R Group Synthesis
0,0500000000000000	R group artificial flux	R Group Synthesis
0,0500000000000000	R group artificial flux	R Group Synthesis
0,0500000000000000	B-alanine secretion via secretory vesicle (ATP driven)	Transport, Extracellular
0,0500000000000000	beta-Alanine exchange	[]
0,0500000000000000	diacylglycerol (homo sapiens) exchange	[]
0,0500000000000000	fatty acid electroneutral transport	Transport, Extracellular
0,0500000000000000	3 beta-hydroxysteroid dehydrogenase type 1	Steroid Metabolism
0,0500000000000000	Noradrenaline secretion via secretory vesicle (ATP driven)	Transport, Extracellular
0,0500000000000000	phosphatidylinositol 4-phosphate phospholipase C	Inositol Phosphate Metabolism
0,0500000000000000	R total flux	R Group Synthesis
0,0500000000000000	sphingolipid long chain base kinase (sphinganine)	Sphingolipid Metabolism
0,0500000000000000	bile acid intracellular transport	Transport, Extracellular
0,0500000000000000	thymidine transport (1:2 Na/Thymd cotransport)	Transport, Extracellular
0,0400000000000000	25-hydroxyvitamin D2 transport from cytoplasm	Transport, Extracellular
0,0400000000000000	25-hydroxyvitamin D2 transport in cytoplasm	Transport, Extracellular
0,0400000000000000	5-glutamyl-THF transport, lysosomal	Transport, Lysosomal
0,0400000000000000	acetate-CoA ligase (AMP-forming)	Propanoate Metabolism
0,0400000000000000	Alanine-Sodium symporter	Transport, Extracellular
0,0400000000000000	R group artificial flux	R Group Synthesis
0,0400000000000000	beta-Tocopherol (Vit. E) transport	Transport, Extracellular
0,0400000000000000	dATP diffusion in nucleus	Transport, Nuclear
0,0400000000000000	beta-tocopherol demand	[]
0,0400000000000000	DM datp(n)	[]
0,0400000000000000	DM dctp(n)	[]
0,0400000000000000	dUDP transport via ADP antiport	Transport, Mitochondrial
0,0400000000000000	dUDP transport via ATP antiport	Transport, Mitochondrial
0,0400000000000000	estradiol glucuronide transport via bicarbonate countertransport	Transport, Extracellular
0,0400000000000000	17-beta-D-glucuronide transport (ATP-dependent)	Transport, Extracellular
0,0400000000000000	glucuronidated compound transport	Transport, Endoplasmic Reticular
0,0400000000000000	beta-tocopherol exchange	[]
0,0400000000000000	estradiol glucuronide exchange	[]
0,0400000000000000	D-Glucosamine exchange	[]
0,0400000000000000	Sphinganine 1-phosphate exchange	[]
0,0400000000000000	formyltetrahydrofolate dehydrogenase	Folate Metabolism
0,0400000000000000	glucosamine transport (uniport)	Transport, Extracellular
0,0400000000000000	bile acid intracellular transport	Transport, Extracellular
0,0400000000000000	carboxylic acid dissociation, mitochondrial	Miscellaneous
0,0400000000000000	carboxylic acid dissociation	Miscellaneous
0,0400000000000000	hexokinase (D-glucosamine:ATP)	Aminosugar Metabolism
0,0400000000000000	Histamine secretion via secretory vesicle (ATP driven)	Transport, Extracellular
0,0400000000000000	5-nucleotidase (UMP)	Pyrimidine Catabolism
0,0400000000000000	phosphatidylinositol 4-phosphate 5-kinase, nuclear	Inositol Phosphate Metabolism
0,0400000000000000	phosphatidylinositol 5-kinase	Inositol Phosphate Metabolism
0,0400000000000000	Propionate transport, diffusion	Transport, Mitochondrial
0,0400000000000000	sph1p transport	Transport, Extracellular
0,0400000000000000	UDP-glucuronosyltransferase 1-10 precursor, microsomal	Steroid Metabolism
0,0300000000000000	6-glutamyl-10FTHF transport, mitochondrial	Transport, Mitochondrial
0,0300000000000000	R group artificial flux	R Group Synthesis
0,0300000000000000	R group artificial flux	R Group Synthesis
0,0300000000000000	R group artificial flux	R Group Synthesis
0,0300000000000000	R group artificial flux	R Group Synthesis
0,0300000000000000	R group artificial flux	R Group Synthesis
0,0300000000000000	Ceramide kinase	Sphingolipid Metabolism
0,0300000000000000	crmp hs transport	Transport, Extracellular
0,0300000000000000	4-oxo-retonoic acid demand	[]
0,0300000000000000	dCDP transport via ADP antiport	Transport, Mitochondrial
0,0300000000000000	Ceramide 1-phosphate exchange	[]
0,0300000000000000	Histamine exchange	[]
0,0300000000000000	glycocholate transport via bicarbonate countertransport	Transport, Extracellular
0,0300000000000000	hydrogen peroxide nuclear transport	Transport, Nuclear
0,0300000000000000	Histamine uniport	Transport, Extracellular
0,0300000000000000	L-methionine transport via diffusion (extracellular to cytosol)	Transport, Extracellular
0,0300000000000000	superoxide anion transport via diffusion (nucleus)	Transport, Nuclear
0,0300000000000000	O2 nuclear transport	Transport, Nuclear
0,0300000000000000	4-oxo-retinoic acid transport, Nuclear	Transport, Nuclear
0,0300000000000000	phosphatidylinositol-3,4,5-trisphosphate 5-phosphatase	Inositol Phosphate Metabolism
0,0300000000000000	superoxide dismutase, nuclear	ROS Detoxification
0,0200000000000000	6-glutamyl-10FTHF transport, lysosomal	Transport, Lysosomal
0,0200000000000000	5alpha-Dihydrotestosterone sulfotransferase	Steroid Metabolism
0,0200000000000000	sulfonated testosterone transport	Transport, Extracellular
0,0200000000000000	5 alpha dihydrotesterone transport	Transport, Extracellular
0,0200000000000000	5-glutamyl-DHF transport, lysosomal	Transport, Lysosomal
0,0200000000000000	6-glutamyl-THF transport, lysosomal	Transport, Lysosomal
0,0200000000000000	6-glutamyl-THF transport,m mitochondrial	Transport, Mitochondrial
0,0200000000000000	R group artificial flux	R Group Synthesis
0,0200000000000000	R group artificial flux	R Group Synthesis
0,0200000000000000	R group artificial flux	R Group Synthesis
0,0200000000000000	R group to palmitate conversion	R Group Synthesis
0,0200000000000000	ascorbic acid oxidase	Ascorbate and Aldarate Metabolism
0,0200000000000000	chitinase, extracellular	Aminosugar Metabolism
0,0200000000000000	Dopamine secretion via secretory vesicle (ATP driven)	Transport, Extracellular
0,0200000000000000	5alpha-Dihydrotestosterone exchange	[]
0,0200000000000000	5alpha-Dihydrotestosterone sulfate exchange	[]
0,0200000000000000	N-Acetyl-D-glucosamine exchange	[]
0,0200000000000000	chitin exchange	[]
0,0200000000000000	monoacylglycerol 2 (homo sapiens) exchange	[]
0,0200000000000000	Maltotriose exchange	[]
0,0200000000000000	cis-11-retinol exchange	[]
0,0200000000000000	Triiodothyronine exchange	[]
0,0200000000000000	H+/K+ gastric/non-gastric P-ATPase and ABC ATPase	Transport, Extracellular
0,0200000000000000	17-beta-hydroxysteroid dehydrogenase	Steroid Metabolism
0,0200000000000000	Maltodextrin glucosidase (maltotriose), extracellular	Starch and Sucrose Metabolism
0,0200000000000000	4-oxo-retinoic acid formation (oxidation)	Vitamin A Metabolism
0,0200000000000000	phosphatidylinositol-4-phosphate 4-phosphatase	Inositol Phosphate Metabolism
0,0200000000000000	prostaglandine E2 transport (ATP-dependent)	Transport, Extracellular
0,0200000000000000	retinyl ester hydrolase (11-cis), extracellular	Vitamin A Metabolism
0,0200000000000000	carnitine fatty-acyl transferase	Carnitine shuttle
0,0200000000000000	R group transport into the mitochondria	Carnitine shuttle
0,0200000000000000	R group transport into the mitochondria	Carnitine shuttle
0,0200000000000000	thymd transport	Transport, Extracellular
0,0100000000000000	25-hydroxyvitamin D2 transport in mitochondria	Transport, Mitochondrial
0,0100000000000000	25-hydroxyvitamin D2 transport from mitochondria	Transport, Mitochondrial
0,0100000000000000	N-Acetylneuraminate 9-phosphate pyruvate-lyase (pyruvate-phosphorylating)	Aminosugar Metabolism
0,0100000000000000	N-Acetylneuraminate 9-phosphate phosphohydrolase	Aminosugar Metabolism
0,0100000000000000	N-acetyl-D-mannosamine kinase	Aminosugar Metabolism
0,0100000000000000	Apocarboxylase formation	Biotin Metabolism
0,0100000000000000	proteolysis of apoC-Lys-btn	Biotin Metabolism
0,0100000000000000	intracellular transport	Transport, Endoplasmic Reticular
0,0100000000000000	R group artificial flux	R Group Synthesis
0,0100000000000000	R group artificial flux	R Group Synthesis
0,0100000000000000	R group artificial flux	R Group Synthesis
0,0100000000000000	R group artificial flux	R Group Synthesis
0,0100000000000000	R group to palmitate conversion	R Group Synthesis
0,0100000000000000	alpha-tocotrienol (Vit. E) transport	Transport, Extracellular
0,0100000000000000	biotin-[acetyl-CoA-carboxylase] ligase	Biotin Metabolism
0,0100000000000000	biotinidase (biotin)	Biotin Metabolism
0,0100000000000000	holocarboxylase synthestase (biotin protein ligase)	Biotin Metabolism
0,0100000000000000	cAMP transport (ATP-dependent)	Transport, Extracellular
0,0100000000000000	cGMP transport (ATP-dependent)	Transport, Extracellular
0,0100000000000000	13-cis-retinoate demand	[]
0,0100000000000000	alpha-Tocotrienol demand	[]
0,0100000000000000	dATP transport via ATP antiport	Transport, Mitochondrial
0,0100000000000000	Dolichyl beta-D-glucosyl phosphate flippase (liver)	N-Glycan Biosynthesis
0,0100000000000000	Dolichyl-beta-D-glucosyl-phosphate dolichylphosphohydrolase (liver)	N-Glycan Biosynthesis
0,0100000000000000	dolichol diffusion, human (liver)	N-Glycan Biosynthesis
0,0100000000000000	Dolichol kinase, human (liver)	N-Glycan Biosynthesis
0,0100000000000000	Dolichol-phosphate phosphohydrolase, human (liver)	N-Glycan Biosynthesis
0,0100000000000000	pyrophasphatase (dephospho-CoA)	CoA Catabolism
0,0100000000000000	3,5-Cyclic GMP exchange	[]
0,0100000000000000	Tyr-194 of apo-glycogenin protein (primer for glycogen synthesis) exchange	[]
0,0100000000000000	alpha-Tocotrienol exchange	[]
0,0100000000000000	cAMP exchange	[]
0,0100000000000000	9-cis-retinol exchange	[]
0,0100000000000000	Retinyl palminate exchange	[]
0,0100000000000000	Retinyl palminate exchange	[]
0,0100000000000000	Thromboxane A2 exchange	[]
0,0100000000000000	glucoamylase, extracellular (glygn5 -> malt)	Starch and Sucrose Metabolism
0,0100000000000000	Methionine/Leucine exchange (Met in)	Transport, Extracellular
0,0100000000000000	13-cis-4-oxo-retinoic acid formation (oxidation)	Vitamin A Metabolism
0,0100000000000000	Prostaglandin G/H synthase	Eicosanoid Metabolism
0,0100000000000000	phosphatidylinositol-5-phosphate 4-kinase, nuclear	Inositol Phosphate Metabolism
0,0100000000000000	phosphatidylinositol 5-kinase, nuclear	Inositol Phosphate Metabolism
0,0100000000000000	13-cis-4-oxo-retinoic acid isomerase	Vitamin A Metabolism
0,0100000000000000	13-cis-retinoic acid transport, nuclear	Transport, Nuclear
0,0100000000000000	retinyl ester hydrolase (9-cis), extracellular	Vitamin A Metabolism
0,0100000000000000	carnitine fatty-acyl transferase	Carnitine shuttle
0,0100000000000000	R group transport into the mitochondria	Carnitine shuttle
0,0100000000000000	R group transport into the mitochondria	Carnitine shuttle
0,0100000000000000	sphingoid base-phosphate phosphatase (sphinganine 1-phosphatase), endoplasmic reticulum	Sphingolipid Metabolism
0,0100000000000000	sph1p intracellular transport	Transport, Endoplasmic Reticular
0,0100000000000000	sphinganine intracellular transport	Transport, Endoplasmic Reticular
0,0100000000000000	taurocholate transport via bicarbonate countertransport	Transport, Extracellular
0,0100000000000000	thromboxane A2 transport	Transport, Extracellular
0,0100000000000000	thromboxane A2 intracellular transport	Transport, Endoplasmic Reticular
0,0100000000000000	Thromboxane-A synthase	Eicosanoid Metabolism
0,0100000000000000	UDPglucose:dolichyl-phosphate beta-D-glucosyltransferase (liver)	N-Glycan Biosynthesis
0,0100000000000000	Vitamin D3 transport from mitochondria	Transport, Mitochondrial
0	24,25-Dihydroxyvitamin D2 transport from cytoplasm	Transport, Extracellular
0	24,25-Dihydroxyvitamin D2 transport from mitochondria	Transport, Mitochondrial
0	24R-Vitamin D-25-hydroxylase (D2)	Vitamin D
0	glucuronidated compound transport	Transport, Extracellular
0	glucuronidated compound transport	Transport, Endoplasmic Reticular
0	5 alpha dihydrotesterone intracellular transport	Transport, Endoplasmic Reticular
0	5-hydroxy-L-tryptophan secretion via secretory vesicle (ATP driven)	Transport, Extracellular
0	N-Acetylneuraminate 9-phosphate pyruvate-lyase (pyruvate-phosphorylating)	Aminosugar Metabolism
0	acid phosphatase (FMN)	Riboflavin Metabolism
0	adenylosuccinate lyase	IMP Biosynthesis
0	beta-N-acetylhexosaminidase, lysosomal	N-Glycan Degradation
0	phosphoribosylaminoimidazolecarboxamide formyltransferase	IMP Biosynthesis
0	phosphoribosylaminoimidazole carboxylase	IMP Biosynthesis
0	Arachidonate 5-lipoxygenase	Eicosanoid Metabolism
0	Arachidonate 5-lipoxygenase	Eicosanoid Metabolism
0	xenobiotic transport	Transport, Extracellular
0	Apocarboxylase formation, mitochondrial	Biotin Metabolism
0	proteolysis of apoC-Lys-btn, mitochondrial	Biotin Metabolism
0	xenobiotic transport	Transport, Extracellular
0	arabinose reductase	Pentose and Glucuronate Interconversions
0	L-arabinoase extracellular transport	Transport, Extracellular
0	R group artificial flux	R Group Synthesis
0	biotin-[acetyl-CoA-carboxylase] ligase, mitochondrial	Biotin Metabolism
0	biocytin transport, nuclear	Transport, Nuclear
0	biotinidase (biotin), nuclear	Biotin Metabolism
0	biotinidase (biotin), extracellular	Biotin Metabolism
0	biotinidase (biotin), mitochondrial	Biotin Metabolism
0	holocarboxylase synthestase (biotin protein ligase), mitochondrial	Biotin Metabolism
0	Biotin transport via sodium symport	Transport, Extracellular
0	Biotin transport, nuclear	Transport, Nuclear
0	Carbonyl reductase [NADPH] 1	Eicosanoid Metabolism
0	steroid sulfotransferase	Steroid Metabolism
0	13-cis-oxo-retinoic acid demand	[]
0	4 hydroxy retinoic acid demand	[]
0	DM kdn(c)	[]
0	Dolichyl beta-D-glucosyl phosphate flippase (uterus)	N-Glycan Biosynthesis
0	Dolichyl-beta-D-glucosyl-phosphate dolichylphosphohydrolase (uterus)	N-Glycan Biosynthesis
0	dolichol diffusion, human (uterus)	N-Glycan Biosynthesis
0	Dolichol kinase, human (uterus)	N-Glycan Biosynthesis
0	Dolichol-phosphate phosphohydrolase, human (uterus)	N-Glycan Biosynthesis
0	dolichol phosphate flippase (liver)	N-Glycan Biosynthesis
0	dolichol phosphate flippase (uterus)	N-Glycan Biosynthesis
0	endo-beta-N-acetylglucosaminidase, lysosomal	N-Glycan Degradation
0	10-formyltetrahydrofolate-[Glu](5) exchange	[]
0	10-formyltetrahydrofolate-[Glu](6) exchange	[]
0	10-formyltetrahydrofolate-[Glu](7) exchange	[]
0	10-Formyltetrahydrofolate exchange	[]
0	24R,25-Dihyoxyvitamin D2 exchange	[]
0	25-Hydroxyvitamin D2 exchange	[]
0	5alpha-Dihydrotestosterone glucuronide exchange	[]
0	5-Hydroxy-L-tryptophan exchange	[]
0	alpha-Pinene-oxide exchange	[]
0	(+)-alpha-Pinene exchange	[]
0	L-Arabinose exchange	[]
0	Biocytin exchange	[]
0	Biotin exchange	[]
0	(S)-Glycerate exchange	[]
0	Leukotriene C4 exchange	[]
0	N-Acetyl-beta-D-glucosaminyl-1,2-alpha-D-mannosyl-1,3-(N-acetyl-beta-D-glucosaminyl-1,2-alpha-D-mannosyl-1,6)-(N-acetyl-beta-D-g... <Preview truncated at 128 characters>	[]
0	Prostaglandin E2 exchange	[]
0	Prostaglandin F2alpha exchange	[]
0	Trehalose exchange	[]
0	phosphoribosylglycinamide formyltransferase	IMP Biosynthesis
0	glycosylasparaginase, lysosomal	N-Glycan Degradation
0	glycocholate transport via sodium cotransport	Transport, Extracellular
0	Gamma-glutamyl hydrolase (10FTHF5GLU), extracellular	Folate Metabolism
0	Gamma-glutamyl hydrolase (10FTHF6GLU), extracellular	Folate Metabolism
0	Gamma-glutamyl hydrolase (10FTHF7GLU), extracellular	Folate Metabolism
0	Gamma-glutamyltransferase 5	Eicosanoid Metabolism
0	Gamma-glutamyltransferase	Eicosanoid Metabolism
0	glutamine phosphoribosyldiphosphate amidotransferase	IMP Biosynthesis
0	intracellular transport	Transport, Endoplasmic Reticular
0	L-glycerate export	Transport, Extracellular
0	glutathione transport via diffusion	Transport, Endoplasmic Reticular
0	hydroxypyruvate reductase (NADH)	Glyoxylate and Dicarboxylate Metabolism
0	4-hydroxyretinoic acid transport, Nuclear	Transport, Nuclear
0	hypoxanthine diffusion in peroxisome	Transport, Peroxisomal
0	IMP cyclohydrolase	IMP Biosynthesis
0	2-keto-3deoxy-D-glycero-D-galactononic acid phosphohydrolase	Aminosugar Metabolism
0	leukotriene intracellular transport	Transport, Endoplasmic Reticular
0	leukotriene C4 transport via bicarbonate countertransport	Transport, Extracellular
0	leukotriene intracellular transport	Transport, Endoplasmic Reticular
0	Leukotriene C4 carboxypeptidase	Eicosanoid Metabolism
0	Leukotriene C4 synthase	Eicosanoid Metabolism
0	Leukotriene D4 dipeptidase	Eicosanoid Metabolism
0	L-lysine transport, nuclear	Transport, Nuclear
0	inositol-1,3,4-trisphosphate 4-phosphatase	Inositol Phosphate Metabolism
0	inositol-1,3-bisphosphate 3-phosphatase	Inositol Phosphate Metabolism
0	inositol-1,4-bisphosphate 4-phosphatase	Inositol Phosphate Metabolism
0	n2m2nmasn transport, extracellular to lysosome	Transport, Lysosomal
0	13-cis-4-oxo-retinoic acid transport, Nuclear	Transport, Nuclear
0	cytochrome P450 2C9	Limonene and pinene degradation
0	phosphatidylinositol-4,5-bisphosphate 4-phosphatase	Inositol Phosphate Metabolism
0	phosphatidylinositol phospholipase C	Inositol Phosphate Metabolism
0	phosphoribosylglycinamide synthase	IMP Biosynthesis
0	phosphoribosylaminoimidazole synthase	IMP Biosynthesis
0	phosphoribosylaminoimidazolesuccinocarboxamide synthase	IMP Biosynthesis
0	phosphoribosylformylglycinamidine synthase	IMP Biosynthesis
0	steroid sulfotransferase	Steroid Metabolism
0	prostaglandin uniport	Transport, Extracellular
0	retinoic acid hydroxylation (P450)	Vitamin A Metabolism
0	riboflavin kinase	Riboflavin Metabolism
0	Steryl-sulfatase	Steroid Metabolism
0	Steryl-sulfatase	Steroid Metabolism
0	alpha,alpha-trehalase	Starch and Sucrose Metabolism
0	UDPglucose:dolichyl-phosphate beta-D-glucosyltransferase (uterus)	N-Glycan Biosynthesis
0	UDP-glucuronosyltransferase 1-10 precursor, microsomal	Steroid Metabolism
0	xanthine oxidase	Purine Catabolism
Fixed Active	Fixed Inactive	Variable
475	108	817
