# Supplementary material for: On the effects of alternative optima in context-specific metabolic model predictions
Source: PLoS Comput Biol. 2017 May 30;13(5):e1005568. doi: 10.1371/journal.pcbi.1005568 (PMC5469500; doi:10.1371/journal.pcbi.1005568)
Supplement: S8 Table — Non-HC reactions are ranked in descending order based on the frequency of the presence of these reactions among the alternative optimal networks generated by CORDA (through the usage of the AlterNet procedure described in the text). The reaction names and the metabolic subsystems to which each reaction belongs are also included. (XLSX) [file pcbi.1005568.s009.xlsx]

## Sheet: Sheet1
S8Table. Ranked list of Recon1red non-HC reactions according to their frequency across the sample of alternative optimal networks of CORDA.
Frequency in AO	Rxn Name	Rxn SubSystem
1	1,3-Diaminopropane:oxygen oxidoreductase (deaminating)	beta-Alanine metabolism
1	N1-Methylnicotinamide transport	Transport, Extracellular
1	xenobiotic transport	Transport, Extracellular
1	L-2-aminoadipate shuttle (cytosol/mitochondria)	Lysine Metabolism
1	2-methylcitrate transport via diffusion	Transport, Extracellular
1	2-Oxoadipate:lipoamde 2-oxidoreductase(decarboxylating and acceptor-succinylating) (mitochondria)	Lysine Metabolism
1	2-oxoadipate shuttle (cytosol/mitochondria)	Tryptophan metabolism
1	3,4-Dihydroxyphenylethyleneglycol transport (diffusion)	Transport, Extracellular
1	3,4-Dihydroxy-L-phenylalanine transport	Transport, Extracellular
1	3,4-Dihydroxyphenylacetaldehyde:NAD+ oxidoreductase	Tyrosine metabolism
1	3,4-Dihydroxyphenylacetaldehyde:NADP+ oxidoreductase	Tyrosine metabolism
1	3,4-Dihydroxymandelaldehyde:NAD+ oxidoreductase	Tyrosine metabolism
1	3,4-Dihydroxymandelaldehyde:NADP+ oxidoreductase	Tyrosine metabolism
1	3-amino-isobutyrate transport	Transport, Extracellular
1	3-amino-isobutyrate transport, mitochondrial	Transport, Mitochondrial
1	3-hydroxyisobutyryl-CoA hydrolase, mitochondrial	Valine, Leucine, and Isoleucine Metabolism
1	3-Hydroxy-L-tyrosine carboxy-lyase	Tyrosine metabolism
1	3MLDA extracellular transport via diffusion	Transport, Extracellular
1	3-Methoxy-4-hydroxyphenylglycolaldehyde:NAD+ oxidoreductase	Tyrosine metabolism
1	3-Methoxy-4-hydroxyphenylglycolaldehyde:NADP+ oxidoreductase	Tyrosine metabolism
1	3-sulfinopyruvate hydrolase (spotaneous reaction), mitochondrial	Cysteine Metabolism
1	4-aminobutanoate mitochondrial transport via diffusion	Transport, Mitochondrial
1	4-Hydroxyphenylacetaldehyde:NADP+ oxidoreductase	Tyrosine metabolism
1	xenobiotic transport	Transport, Extracellular
1	xenobiotic transport	Transport, Extracellular
1	4-Nitrophenol Sulfotransferase	CYP Metabolism
1	xenobiotic transport	Transport, Extracellular
1	4-Pyridoxal secretion	Transport, Extracellular
1	sulfonated testosterone transport	Transport, Extracellular
1	5 alpha dihydrotesterone transport	Transport, Extracellular
1	5-Aminolevulinate mitochondrial transport	Heme Biosynthesis
1	5-Hydroxy-L-tryptophan decarboxy-lyase	Tryptophan metabolism
1	Acetoacetyl-CoA:acetate CoA-transferase	Propanoate Metabolism
1	Aminoacetone:oxygen oxidoreductase(deaminating)(flavin-containing)	Glycine, Serine, and Threonine Metabolism
1	Aminoacetone transport (mitochondrial)	Transport, Mitochondrial
1	L-aminoadipate-semialdehyde dehydrogenase (NADH), mitochondrial	Lysine Metabolism
1	acetyl-CoA C-acetyltransferase	Cholesterol Metabolism
1	acetyl-CoA C-acetyltransferase	Tryptophan metabolism
1	acetaldehyde peroxisomal diffusion	Transport, Peroxisomal
1	acetyl-CoA carboxylase	Fatty Acid Metabolism
1	N-acetylglucosamine 2-epimerase	Aminosugar Metabolism
1	N-acetylglucosamine kinase	Aminosugar Metabolism
1	phosphoacetylglucosamine mutase	Aminosugar Metabolism
1	N-acetyl-glucosamine lysosomal efflux	Transport, Lysosomal
1	Acetylcholinesterase	Glycerophospholipid Metabolism
1	ATP-Citrate lyase	Citric Acid Cycle
1	N-acetylneuraminate transport into lysososme	Transport, Lysosomal
1	N-Acetylneuraminate lyase (reversible)	Aminosugar Metabolism
1	acetyl-CoA hydrolase	Pyruvate Metabolism
1	aconitase	Citric Acid Cycle
1	acetyl-CoA synthetase	Glycolysis/Gluconeogenesis
1	acetyl-CoA synthase (propionate)	Propanoate Metabolism
1	Adenosine deaminase	Purine Catabolism
1	Adenosine deaminase, extracellular	Nucleotides
1	adenylate kinase, mitochondrial	Nucleotides
1	adenosylmethionine decarboxylase	Arginine and Proline Metabolism
1	adenylate cyclase	Nucleotides
1	adenosine kinase, mitochondrial	Nucleotides
1	adenosine facilated transport in mitochondria	Transport, Mitochondrial
1	ADPribose diphosphatase	Nucleotides
1	ADP transporter, peroxisomal	Transport, Peroxisomal
1	carnitine O-palmitoyltransferase	Carnitine shuttle
1	carnitine transferase	Carnitine shuttle
1	transport into the mitochondria (carnitine)	Carnitine shuttle
1	adenylyl-sulfate kinase	Nucleotides
1	adenylosuccinate synthase	Nucleotides
1	adenosylhomocysteinase	Methionine Metabolism
1	S-Adenosyl-L-homocysteine intracellular diffusion	Transport, Endoplasmic Reticular
1	beta-N-acetylhexosaminidase, lysosomal	N-Glycan Degradation
1	beta-N-acetylhexosaminidase, lysosomal	N-Glycan Degradation
1	phosphoribosylaminoimidazolecarboxamide formyltransferase	IMP Biosynthesis
1	2-oxoglutarate dehydrogenase	Citric Acid Cycle
1	alpha-ketoglutarate/malate transporter	Transport, Mitochondrial
1	AKG transport via sodium symport	Transport, Extracellular
1	aldo-keto reductase family 1, member C4 (chlordecone reductase; 3-alpha hydroxysteroid dehydrogenase, type I; dihydrodiol dehydr... <Preview truncated at 128 characters>	Bile Acid Biosynthesis
1	aldo-keto reductase family 1, member C4 (chlordecone reductase; 3-alpha hydroxysteroid dehydrogenase, type I; dihydrodiol dehydr... <Preview truncated at 128 characters>	Bile Acid Biosynthesis
1	aldo-keto reductase family 1, member D1 (delta 4-3-ketosteroid-5-beta-reductase)	Bile Acid Biosynthesis
1	aldo-keto reductase family 1, member D1 (delta 4-3-ketosteroid-5-beta-reductase)	Bile Acid Biosynthesis
1	L-alanine/L-asparagine Na-dependent exchange (Ala-L in)	Transport, Extracellular
1	L-alanine/L-cysteine Na-dependent exchange (Ala-L in)	Transport, Extracellular
1	L-alanine/L-glutamine Na-dependent exchange (Ala-L in)	Transport, Extracellular
1	alanine racemase	Alanine and Aspartate Metabolism
1	L-alanine/L-serine Na-dependent exchange (Ala-L in)	Transport, Extracellular
1	5-aminolevulinate synthase	Glycine, Serine, and Threonine Metabolism
1	L-alanine/L-threonine Na-dependent exchange (Ala-L in)	Transport, Extracellular
1	Alanine-Sodium symporter	Transport, Extracellular
1	aldehyde dehydrogenase (phenylacetaldehyde, NAD)	Phenylalanine metabolism
1	aldehyde dehydrogenase (phenylacetaldehyde, NADP)	Phenylalanine metabolism
1	Arachidonate 5-lipoxygenase	Eicosanoid Metabolism
1	Arachidonate 5-lipoxygenase	Eicosanoid Metabolism
1	Aldose reductase	Glycine, Serine, and Threonine Metabolism
1	aminomuconate-semialdehyde dehydrogenase	Tryptophan metabolism
1	alpha-methylacyl-CoA racemase (reductase)	Bile Acid Biosynthesis
1	alpha-methylacyl-CoA racemase	Bile Acid Biosynthesis
1	2-aminomuconate reductase	Tryptophan metabolism
1	S-Adenosyl-L-methionine intracellular diffusion	Transport, Endoplasmic Reticular
1	S-Adenosyl-L-methionine reversible transport, mitochondrial	Transport, Mitochondrial
1	Adenosine monophosphate deaminase	Nucleotides
1	AMP transporter, peroxisome	Transport, Peroxisomal
1	L-2-amino-3-oxobutanoate decarboxylation, mitochondrial (spontaneous)	Glycine, Serine, and Threonine Metabolism
1	xenobiotic transport	Transport, Extracellular
1	Apocarboxylase formation	Biotin Metabolism
1	Apocarboxylase formation, mitochondrial	Biotin Metabolism
1	proteolysis of apoC-Lys-btn	Biotin Metabolism
1	proteolysis of apoC-Lys-btn, mitochondrial	Biotin Metabolism
1	xenobiotic transport	Transport, Extracellular
1	L-arabinoase extracellular transport	Transport, Extracellular
1	carnitine transferase	Carnitine shuttle
1	carnitine transferase	Carnitine shuttle
1	transport into the mitochondria (carnitine)	Carnitine shuttle
1	fatty acid intracellular transport	Transport, Peroxisomal
1	arginase (m)	Urea cycle/amino group metabolism
1	L-arginine transport via diffusion (extracellular to cytosol)	Transport, Extracellular
1	arginine mitochondrial transport via ornithine carrier	Transport, Mitochondrial
1	R group coenzyme a ligase	R Group Synthesis
1	R group coenzyme a ligase	R Group Synthesis
1	R group artificial flux	R Group Synthesis
1	R group to palmitate conversion	R Group Synthesis
1	R group to palmitate conversion	R Group Synthesis
1	R group to palmitate conversion	R Group Synthesis
1	N-acylsphingosine amidohydrolase	Sphingolipid Metabolism
1	L-alanine/L-asparagine Na-dependent exchange (Asn-L in)	Transport, Extracellular
1	L-cysteine/L-asparagine Na-dependent exchange (Asn-L in)	Transport, Extracellular
1	L-glutamine/L-asparagine Na-dependent exchange (Asn-L in)	Transport, Extracellular
1	L-serine/L-asparagine Na-dependent exchange (Asn-L in)	Transport, Extracellular
1	L-threonine/L-asparagine Na-dependent exchange (Asn-L in)	Transport, Extracellular
1	aspartate carbamoyltransferase (reversible)	Pyrimidine Biosynthesis
1	aspartate N-acetyltransferase, mitochondrial	Alanine and Aspartate Metabolism
1	ATP transporter, peroxisomal	Transport, Peroxisomal
1	alpha-mannosidase, lysosomal	N-Glycan Degradation
1	biotin-[acetyl-CoA-carboxylase] ligase	Biotin Metabolism
1	biotin-[acetyl-CoA-carboxylase] ligase, mitochondrial	Biotin Metabolism
1	Beta-alanine reversible mitochondrial transport (diffusion)	Transport, Mitochondrial
1	betaine-aldehyde dehydrogenase, mitochondrial	Glycine, Serine, and Threonine Metabolism
1	(R)-3-Hydroxybutanoate transport via H+ symport	Transport, Extracellular
1	(R)-3-Hydroxybutanoate mitochondrial transport via H+ symport	Transport, Mitochondrial
1	3,5-bisphosphate nucleotidase	Nucleotides
1	biotinidase (biotin), mitochondrial	Biotin Metabolism
1	holocarboxylase synthestase (biotin protein ligase)	Biotin Metabolism
1	holocarboxylase synthestase (biotin protein ligase), mitochondrial	Biotin Metabolism
1	Butyrate mitochondrial transport via proton symport, reversible	Transport, Mitochondrial
1	Butyrate transport via proton symport, reversible	Transport, Extracellular
1	beta-mannosidase, lysosomal	N-Glycan Degradation
1	C-14 sterol reductase	Cholesterol Metabolism
1	carnitine O-palmitoyltransferase	Carnitine shuttle
1	C160 transport into the mitochondria	Carnitine shuttle
1	C160 transport into the mitochondria	Carnitine shuttle
1	carnitine O-palmitoyltransferase	Carnitine shuttle
1	carnitine O-palmitoyltransferase	Carnitine shuttle
1	C161 transport into the mitochondria	Carnitine shuttle
1	C161 transport into the mitochondria	Carnitine shuttle
1	C161 transport into the mitochondria	Carnitine shuttle
1	C161 transport into the mitochondria	Carnitine shuttle
1	carnitine O-stearoyl transferase	Carnitine shuttle
1	carnitine O-stearoyl transferase	Carnitine shuttle
1	C180 transport into the mitochondria	Carnitine shuttle
1	carnitine octadecenoyl transferase	Carnitine shuttle
1	carnitine octadecenoyl transferase	Carnitine shuttle
1	C181 transport into the mitochondria	Carnitine shuttle
1	carnitine C20:4 transferase	Carnitine shuttle
1	arachidonic acid transport into the mitochondria	Carnitine shuttle
1	arachidonic acid transport into the mitochondria	Carnitine shuttle
1	carnitine C22:6 transferase	Carnitine shuttle
1	C226 transport into the mitochondria	Carnitine shuttle
1	C226 transport into the mitochondria	Carnitine shuttle
1	C-4 sterol methyl oxidase (4,4-dimethylzymosterol)	Cholesterol Metabolism
1	Ca ATPase	Transport, Extracellular
1	xenobiotic transport	Transport, Extracellular
1	calcium / sodium antiporter (1:3), reversible	Transport, Extracellular
1	carbamoyl-phosphate synthase (glutamine-hydrolysing)	Pyrimidine Biosynthesis
1	phosphatidylinositol synthase (Homo sapiens)	Glycerophospholipid Metabolism
1	intracellular transport	Transport, Mitochondrial
1	phosphatidate cytidylyltransferase	Glycerophospholipid Metabolism
1	ethanolamine phosphotransferase	Glycerophospholipid Metabolism
1	ceramide transport protein	Transport, Endoplasmic Reticular
1	ceramide transport protein	Transport, Endoplasmic Reticular
1	Cys-Gly transport in via proton symport	Transport, Extracellular
1	choline dehydrogenase (FAD acceptor), mitochondrial	Glycine, Serine, and Threonine Metabolism
1	choline phosphate intracellular transport	Transport, Lysosomal
1	steroid sulfotransferase	Steroid Metabolism
1	cholesterol efflux (ATP depedent)	Transport, Extracellular
1	cholesterol intracellular transport	Transport, Mitochondrial
1	cholesterol intracellular transport	Transport, Mitochondrial
1	citrate transport, mitochondrial	Transport, Mitochondrial
1	citrate transport, mitochondrial	Transport, Mitochondrial
1	fatty acid transport via diffusion	Transport, Extracellular
1	CO2 endoplasmic reticular transport via diffusion	Transport, Endoplasmic Reticular
1	CO2 peroxisomal transport	Transport, Peroxisomal
1	coenzyme A transport, peroxisomal	Transport, Peroxisomal
1	xenobiotic transport	Transport, Extracellular
1	CO transporter via diffusion	Transport, Extracellular
1	coproporphyrinogen oxidase (O2 required)	Heme Biosynthesis
1	carnitine-propcarnitine carrier, peroxisomal	Transport, Peroxisomal
1	carnitine-acetylcarnitine carrier, peroxisomal	Transport, Peroxisomal
1	L-carnitine transport out of mitochondria via diffusion	Transport, Mitochondrial
1	carnitine O-aceyltransferase, mitochondrial	Carnitine shuttle
1	carnitine O-aceyltransferase, peroxisomal	Carnitine shuttle
1	carnitine O-acetyltransferase, reverse direction, peroxisomal	Fatty Acid Metabolism
1	carnitine O-acetyltransferase	Carnitine shuttle
1	citrate synthase	Citric Acid Cycle
1	Cyanide transport via diffusion (extracellular to cytosol)	Transport, Extracellular
1	Cyanide transport via diffusion (mitochondrial)	Transport, Mitochondrial
1	cytochrome c oxidase, mitochondrial Complex IV	Oxidative Phosphorylation
1	ubiquinol-6 cytochrome c reductase, Complex III	Oxidative Phosphorylation
1	L-alanine/L-cysteine Na-dependent exchange (Cys-L in)	Transport, Extracellular
1	L-cysteine/L-asparagine Na-dependent exchange (Cys-L in)	Transport, Extracellular
1	L-cysteine/L-glutamine Na-dependent exchange (Cys-L in)	Transport, Extracellular
1	cysteine oxidase	Taurine and hypotaurine metabolism
1	L-serine/L-cysteine Na-dependent exchange (Cys-L in)	Transport, Extracellular
1	L-cysteine/L-threonine Na-dependent exchange (Cys-L in)	Transport, Extracellular
1	cystathionine beta-synthase	Methionine Metabolism
1	cytidine deaminase	Pyrimidine Catabolism
1	cytidine kinase (ATP), mitochondrial	Nucleotides
1	cytidine facilated transport in mitochondria	Transport, Mitochondrial
1	cytidylate kinase (CMP),mitochondrial	Nucleotides
1	Deoxyadenosine deaminase	Nucleotides
1	Deoxyadenosine deaminase, extracellular	Nucleotides
1	D-Alanine transport to perixosome	D-alanine metabolism
1	dehydroascorbate reductase	Ascorbate and Aldarate Metabolism
1	dCMP deaminase	Pyrimidine Catabolism
1	carnitine O-palmitoyltransferase	Carnitine shuttle
1	carnitine transferase	Carnitine shuttle
1	transport into the mitochondria (carnitine)	Carnitine shuttle
1	fatty acid transport via diffusion	Transport, Extracellular
1	deoxycytidine deaminase	Pyrimidine Catabolism
1	fatty acyl-CoA desaturase (n-C20:3CoA -> n-C20:4CoA)	Fatty acid elongation
1	fatty acyl-CoA desaturase (n-C20:4CoA -> n-C20:5CoA)	Fatty acid elongation
1	diacylglycerol acyltransferase	Triacylglycerol Synthesis
1	bile acid intracellular transport	Transport, Extracellular
1	bile acid intracellular transport	Transport, Peroxisomal
1	deoxyguanylate kinase (dGMP:ATP)	Nucleotides
1	dehydro-L-gulonate decarboxylase	Pentose and Glucuronate Interconversions
1	lipid, flip-flop intracellular transport	Transport, Peroxisomal
1	24-dehydrocholesterol reductase [Precursor]	Cholesterol Metabolism
1	24-dehydrocholesterol reductase [Precursor]	Cholesterol Metabolism
1	24-dehydrocholesterol reductase [Precursor]	Cholesterol Metabolism
1	7-dehydrocholesterol reductase	Cholesterol Metabolism
1	7-dehydrocholesterol reductase	Cholesterol Metabolism
1	dihydroorotase	Pyrimidine Biosynthesis
1	dihydropyrimidinase (5,6-dihydrouracil)	Pyrimidine Catabolism
1	dIDP nuclear transport	Transport, Nuclear
1	dITP nuclear transport	Transport, Nuclear
1	2,3-diketo-5-methylthio-1-phosphopentane degradation reaction	Arginine and Proline Metabolism
1	carnitine O-palmitoyltransferase	Carnitine shuttle
1	carnitine transferase	Carnitine shuttle
1	transport into the mitochondria (carnitine)	Carnitine shuttle
1	fatty acid transport via diffusion	Transport, Extracellular
1	dimethylallyltranstransferase	Cholesterol Metabolism
1	dimethylglycine transport via diffusion (cytosol to mitochondria)	Transport, Mitochondrial
1	DM Asn-X-Ser/Thr(ly)	[]
1	Deaminido NAD diphosphatase	NAD Metabolism
1	Dopamine 3-0-sulfate transport (diffusion)	Transport, Extracellular
1	Dopamine Sulfotransferase	Tyrosine metabolism
1	Diphosphoglyceromutase	Glycolysis/Gluconeogenesis
1	Diphosphoglycerate phosphatase	Glycolysis/Gluconeogenesis
1	diphosphomevalonate decarboxylase	Cholesterol Metabolism
1	deoxyribose-phosphate aldolase	Pentose Phosphate Pathway
1	dihydrosphingosine N-acyltransferase	Sphingolipid Metabolism
1	dTMP kinase	Nucleotides
1	dUDP nuclear transport	Transport, Nuclear
1	dUMP nuclear transport	Transport, Nuclear
1	dihydrouracil dehydrogenase (NADP)	Pyrimidine Catabolism
1	deoxyuridine kinase (ATP:Deoxyuridine)	Nucleotides
1	dUTP diphosphatase	Nucleotides
1	dUTP diphosphatase, nuclear	Nucleotides
1	xenobiotic transport	Transport, Extracellular
1	xenobiotic transport	Transport, Endoplasmic Reticular
1	xenobiotic transport	Transport, Extracellular
1	xenobiotic transport	Transport, Endoplasmic Reticular
1	3-beta-hydroxysteroid-delta(8),delta(7)-isomerase	Cholesterol Metabolism
1	3-beta-hydroxysteroid-delta(8),delta(7)-isomerase	Cholesterol Metabolism
1	carnitine O-palmitoyltransferase	Carnitine shuttle
1	carnitine transferase	Carnitine shuttle
1	transport into the mitochondria (carnitine)	Carnitine shuttle
1	fatty acid transport via diffusion	Transport, Extracellular
1	carnitine O-palmitoyltransferase	Carnitine shuttle
1	carnitine transferase	Carnitine shuttle
1	transport into the mitochondria (carnitine)	Carnitine shuttle
1	fatty acid transport via diffusion	Transport, Extracellular
1	endo-beta-N-acetylglucosaminidase, lysosomal	N-Glycan Degradation
1	endo-beta-N-acetylglucosaminidase, lysosomal	N-Glycan Degradation
1	enolase	Glycolysis/Gluconeogenesis
1	estradiol intracellular transport	Transport, Endoplasmic Reticular
1	Estrogen sulfotransferase	Steroid Metabolism
1	electron transfer flavoprotein	Fatty acid oxidation
1	Electron transfer flavoprotein-ubiquinone oxidoreductase	Fatty acid oxidation
1	Ethanolamine kinase	Glycerophospholipid Metabolism
1	ethanol reversible transport	Transport, Extracellular
1	ethanol reversible peroxisomal transport	Transport, Peroxisomal
1	1-Methylnicotinamide exchange	[]
1	2,4 dihydroxy nitrophenol exchange	[]
1	2-Methylcitrate exchange	[]
1	3,4-Dihydroxyphenylethyleneglycol exchange	[]
1	3,4-Dihydroxy-L-phenylalanine exchange	[]
1	L-3-Amino-isobutanoate exchange	[]
1	3-Methylimidazoleacetic acid exchange	[]
1	4-Hydroxyphenylacetate exchange	[]
1	4 hydroxy tolbutamide exchange	[]
1	4-Nitrophenol exchange	[]
1	4-Nitrophenyl sulfate exchange	[]
1	4-Pyridoxate exchange	[]
1	5alpha-Dihydrotestosterone exchange	[]
1	5alpha-Dihydrotestosterone sulfate exchange	[]
1	clupanodonic acid (docosapentaenoic (n-3)) exchange	[]
1	R total 2 position exchange	[]
1	adp exchange	[]
1	adrenic acid exchange	[]
1	2-Oxoglutarate exchange	[]
1	alpha-Pinene-oxide exchange	[]
1	(+)-alpha-Pinene exchange	[]
1	L-Arabinose exchange	[]
1	Arachidic acid exchange	[]
1	L-Arginine exchange	[]
1	ATP exchange	[]
1	(R)-3-Hydroxybutanoate transport via H+ symport	[]
1	Butyrate (n-C4:0) exchange	[]
1	(E)-carveol exchange	[]
1	Carbon monoxide exchange	[]
1	coumarin exchange	[]
1	Hydrogen cyanide exchange	[]
1	docosa-4,7,10,13,16-pentaenoic acid (n-6) exchange	[]
1	Chenodeoxyglycocholate exchange	[]
1	dihomo-gamma-linolenic acid (n-6) exchange	[]
1	Dopamine 3-O-sulfate exchange	[]
1	ebastine exchange	[]
1	hydroxylated ebastine exchange	[]
1	eicosatetranoic acid exchange	[]
1	elaidic acid exchange	[]
1	Estrone 3-sulfate exchange	[]
1	Ethanol exchange	[]
1	D-Glucosamine exchange	[]
1	glycocholate exchange	[]
1	glycochenodeoxycholate exchange	[]
1	GTP exchange	[]
1	hydroxy coumarin exchange	[]
1	hexadecenoate (n-C16:1) exchange	[]
1	4,17 dihydroxy estradiol exchange	[]
1	hexacosanoate (n-C26:0) exchange	[]
1	L-Histidine exchange	[]
1	heptadecanoate exchange	[]
1	hydroxylated taxol exchange	[]
1	IDP exchange	[]
1	L-Isoleucine exchange	[]
1	IMP exchange	[]
1	L-Leucine exchange	[]
1	Leukotriene C4 exchange	[]
1	lignoceric acid exchange	[]
1	Limonene exchange	[]
1	linoelaidic acid exchange	[]
1	linoleic acid (all cis C18:2) exchange	[]
1	alpha-Linolenic acid exchange	[]
1	gamma-linolenic acid exchange	[]
1	lysophosphatidylcholine (homo sapiens) exchange	[]
1	L-Methionine exchange	[]
1	N-Acetyl-beta-D-glucosaminyl-1,2-alpha-D-mannosyl-1,3-(N-acetyl-beta-D-glucosaminyl-1,2-alpha-D-mannosyl-1,6)-(N-acetyl-beta-D-g... <Preview truncated at 128 characters>	[]
1	Sulfate derivative of norepinephrine exchange	[]
1	nervonic acid exchange	[]
1	octadecanoate (n-C18:0) exchange	[]
1	octadecenoate (n-C18:1) exchange	[]
1	octanoate (n-C8:0) exchange	[]
1	Ornithine exchange	[]
1	Oxalate exchange	[]
1	Perillyl alcohol exchange	[]
1	L-Phenylalanine exchange	[]
1	alpha-N-Phenylacetyl-L-glutamine exchange	[]
1	Propionate exchange	[]
1	Prostaglandin E2 exchange	[]
1	Prostaglandin F2alpha exchange	[]
1	pentadecanoate exchange	[]
1	Pyridoxamine exchange	[]
1	Pyridoxine exchange	[]
1	D-Ribose exchange	[]
1	L-sulfolactate exchange	[]
1	Serotonin exchange	[]
1	stearidonic acid exchange	[]
1	Succinate exchange	[]
1	D-Tagatose exchange	[]
1	paclitaxel exchange	[]
1	Taurocholic acid exchange	[]
1	Thiocyanate exchange	[]
1	taurochenodeoxycholate exchange	[]
1	tetracosahexaenoic acid, n-3 exchange	[]
1	tetracosapentaenoic acid, n-3 exchange	[]
1	tetracosapentaenoic acid, n-6 exchange	[]
1	tetracosatetraenoic acid n-6 exchange	[]
1	timnodonic acid exchange	[]
1	tolbutamide exchange	[]
1	Triiodothyronine exchange	[]
1	Triiodothyronine sulfate exchange	[]
1	L-Tryptophan exchange	[]
1	Thiosulfate exchange	[]
1	tetradecanoate (n-C14:0) exchange	[]
1	Tyramine O-sulfate exchange	[]
1	Urate exchange	[]
1	Urea exchange	[]
1	UTP exchange	[]
1	vaccenic acid exchange	[]
1	L-Valine exchange	[]
1	fatty-acid--CoA ligase (butanoate), mitochondrial	Fatty acid activation
1	FAD diphosphatase	Riboflavin Metabolism
1	FADH2 transporter, endoplasmic reticulum	Transport, Endoplasmic Reticular
1	FADH2 transporter, peroxisomal	Transport, Peroxisomal
1	FAD transporter, endoplasmic reticulum	Transport, Endoplasmic Reticular
1	FAD transporter, peroxisomal	Transport, Peroxisomal
1	formaldehyde transport via diffusion (mitochondrial)	Transport, Mitochondrial
1	fatty acyl-CoA synthase (n-C10:0CoA)	Fatty acid elongation
1	fatty-acyl-CoA synthase (n-C12:0CoA)	Fatty acid elongation
1	fatty-acyl-CoA synthase (n-C14:0CoA)	Fatty acid elongation
1	fatty-acyl-CoA synthase (n-C16:0CoA)	Fatty acid elongation
1	fatty-acyl-CoA synthase (n-C18:0CoA)	Fatty acid elongation
1	fatty acyl-CoA synthase (n-C8:0CoA), lumped reaction	Fatty acid elongation
1	fatty acid electroneutral transport	Transport, Extracellular
1	Ferrochelatase, mitochondrial	Heme Biosynthesis
1	iron (II) transport	Transport, Mitochondrial
1	N-Formyl-L-kynurenine amidohydrolase	Tryptophan metabolism
1	FMN adenylyltransferase	Riboflavin Metabolism
1	FOR transporter, endoplasmic reticulum	Transport, Endoplasmic Reticular
1	lipid, flip-flop intracellular transport	Transport, Peroxisomal
1	formimidoyltransferase cyclodeaminase	Folate Metabolism
1	fumarase	Citric Acid Cycle
1	Fumarate:sulfite antiport, mitochondrial	Transport, Mitochondrial
1	Fumarate:sulfate antiport, mitochondrial	Transport, Mitochondrial
1	Fumarate:thiosulfate antiport, mitochondrial	Transport, Mitochondrial
1	fumarase, mitochondrial	Citric Acid Cycle
1	fumarate transport, mitochondrial	Transport, Mitochondrial
1	glycerol-3-phosphate dehydrogenase (FAD), mitochondrial	Glycolysis/Gluconeogenesis
1	L-glutamate 5-semialdehyde dehydratase, reversible, mitochondrial	Arginine and Proline Metabolism
1	glucose-6-phosphate phosphatase, edoplasmic reticular	Glycolysis/Gluconeogenesis
1	glucose 6-phosphate endoplasmic reticular transport via diffusion	Transport, Endoplasmic Reticular
1	beta-galactosidase, lysosomal	N-Glycan Degradation
1	galactokinase	Galactose metabolism
1	galactose-1-phosphate uridylyltransferase	Galactose metabolism
1	galactose efflux from lysosome	Transport, Lysosomal
1	glyceraldehyde-3-phosphate dehydrogenase	Glycolysis/Gluconeogenesis
1	phosphoribosylglycinamide formyltransferase	IMP Biosynthesis
1	glycosylasparaginase, lysosomal	N-Glycan Degradation
1	glycosylasparaginase, lysosomal	N-Glycan Degradation
1	Glucosylceramidase	Sphingolipid Metabolism
1	glycine-cleavage complex (lipoamide), mitochondrial	Glycine, Serine, and Threonine Metabolism
1	glycine-cleavage system (lipoamide) irreversible, mitochondrial	Glycine, Serine, and Threonine Metabolism
1	glycine-cleavage complex (lipoamide), mitochondrial	Glycine, Serine, and Threonine Metabolism
1	glycine-cleavage complex (lipoylprotein), mitochondrial	Glycine, Serine, and Threonine Metabolism
1	glycine-cleavage complex (lipoylprotein) irreversible, mitochondrial	Glycine, Serine, and Threonine Metabolism
1	glycine-cleavage complex (lipoylprotein), mitochondrial	Glycine, Serine, and Threonine Metabolism
1	bile acid intracellular transport	Transport, Peroxisomal
1	bile acid intracellular transport	Transport, Extracellular
1	bile acid intracellular transport	Transport, Peroxisomal
1	glycogenin self-glucosylation	Starch and Sucrose Metabolism
1	Gamma-glutamyltransferase 5	Eicosanoid Metabolism
1	Gamma-glutamyltransferase	Eicosanoid Metabolism
1	guanylate kinase (GMP:ATP)	Nucleotides
1	beta-glucuronidase, lysosomal	Hyaluronan Metabolism
1	beta-glucuronidase, lysosomal	Hyaluronan Metabolism
1	glucuronate endoplasmic reticular transport	Transport, Endoplasmic Reticular
1	glucuronate transport into lysososme	Transport, Lysosomal
1	glycogen synthase (ggn -> glygn1)	Starch and Sucrose Metabolism
1	L-alanine/L-glutamine Na-dependent exchange (Gln-L in)	Transport, Extracellular
1	L-glutamine/L-asparagine Na-dependent exchange (Gln-L in)	Transport, Extracellular
1	L-cysteine/L-glutamine Na-dependent exchange (Gln-L in)	Transport, Extracellular
1	glutamine synthetase	Glutamate metabolism
1	L-serine/L-glutamine Na-dependent exchange (Gln-L in)	Transport, Extracellular
1	L-threonine/L-glutamine Na-dependent exchange (Gln-L in)	Transport, Extracellular
1	gamma-glutamylcysteine synthetase	Glutathione Metabolism
1	glutamine phosphoribosyldiphosphate amidotransferase	IMP Biosynthesis
1	intracellular transport	Transport, Endoplasmic Reticular
1	glyoxylate transport, peroxisomal	Transport, Peroxisomal
1	glycine C-acetyltransferase	Glycine, Serine, and Threonine Metabolism
1	Glycine betaine transport via diffusion (mitochondria to cytosol)	Transport, Mitochondrial
1	glycerate kinase	Glyoxylate and Dicarboxylate Metabolism
1	Glycolate dehydrogenase (NADP)	Glyoxylate and Dicarboxylate Metabolism
1	glycolate transport into peroxisome	Transport, Peroxisomal
1	glycine N-methyltransferase	Glycine, Serine, and Threonine Metabolism
1	Glycerophosphodiester phosphodiesterase (Glycerophosphocholine)	Glycerophospholipid Metabolism
1	geranyltranstransferase	Cholesterol Metabolism
1	glutathione oxidoreductase	Glutamate metabolism
1	glutathione oxidoreductase	Glutamate metabolism
1	glutathione peroxidase	Glutathione Metabolism
1	glutathione peroxidase, mitochondria	Glutathione Metabolism
1	glutathione transport via diffusion	Transport, Endoplasmic Reticular
1	glutathione synthetase	Glutathione Metabolism
1	g-glutamyltransferase (e)	Glutathione Metabolism
1	guanylate cyclase	Nucleotides
1	guanine phosphoribosyltransferase	Salvage Pathway
1	L-gulonate 3-dehydrogenase	Pentose and Glucuronate Interconversions
1	L-gulonate endoplasmic reticular export	Transport, Endoplasmic Reticular
1	Glutamate formimidoyltransferase	Histidine Metabolism
1	carboxylic acid dissociation	Miscellaneous
1	carboxylic acid dissociation	Miscellaneous
1	carboxylic acid dissociation, mitochondrial	Miscellaneous
1	hydrogen peroxide nuclear transport	Transport, Nuclear
1	H2O transport, nuclear	Transport, Nuclear
1	3-hydroxyacyl-CoA dehydrogenase (2-Methylacetoacetyl-CoA), mitochondrial	Valine, Leucine, and Isoleucine Metabolism
1	hyaluronan transport, extracellular to lysosome	Transport, Lysosomal
1	bicarbonate transport (Cl-/HCO3- exchange)	Transport, Extracellular
1	xenobiotic transport	Transport, Extracellular
1	fatty acid transport via diffusion	Transport, Extracellular
1	hdd2coa intracellular transport	Transport, Peroxisomal
1	hydroxylated estrogen derivative transport	Transport, Extracellular
1	hydroxylated estrogen derivative transport	Transport, Endoplasmic Reticular
1	hexokinase (D-glucose:ATP)	Glycolysis/Gluconeogenesis
1	hexokinase (D-glucosamine:ATP)	Aminosugar Metabolism
1	hexokinase (D-mannose:ATP)	Fructose and Mannose Metabolism
1	hexokinase (D-fructose:ATP)	Fructose and Mannose Metabolism
1	fatty acid intracellular transport	Transport, Peroxisomal
1	fatty acid transport via diffusion	Transport, Extracellular
1	Homogentisate:oxygen 1,2-oxidoreductase (decyclizing)	Tyrosine metabolism
1	histidase	Histidine Metabolism
1	histidine decarboxylase	Histidine Metabolism
1	hydroxymethylbilane synthase	Heme Biosynthesis
1	Hydroxymethylglutaryl CoA reductase (ir)	Cholesterol Metabolism
1	Hydroxymethylglutaryl-CoA reversible peroxisomal transport	Transport, Peroxisomal
1	Heme oxygenase 1	Heme Degradation
1	hydroxyphenylacetate transport via diffusion	Transport, Extracellular
1	carnitine fatty-acyl transferase	Carnitine shuttle
1	heptadecanoate transport into the mitochondria	Carnitine shuttle
1	heptadecanoate transport into the mitochondria	Carnitine shuttle
1	fatty acid transport via diffusion	Transport, Extracellular
1	Hydroxypyruvate reductase (NADPH)	Glyoxylate and Dicarboxylate Metabolism
1	hydroxypyruate transport, peroxisomal	Transport, Peroxisomal
1	testicular 17-beta-hydroxysteroid dehydrogenase	Steroid Metabolism
1	xenobiotic transport	Transport, Extracellular
1	hypoxanthine phosphoribosyltransferase (Hypoxanthine)	Salvage Pathway
1	isocitrate dehydrogenase (NADP)	Citric Acid Cycle
1	IDP nuclear transport	Transport, Nuclear
1	isoleucine transaminase, mitochondrial	Valine, Leucine, and Isoleucine Metabolism
1	Isoleucine mitochondrial transport	Transport, Mitochondrial
1	L-isoleucine transport via diffusion (extracellular to cytosol)	Transport, Extracellular
1	IMP cyclohydrolase	IMP Biosynthesis
1	isopentenyl-diphosphate D-isomerase	Cholesterol Metabolism
1	Itaconate--CoA ligase (GDP-forming), mitochondrial	C5-Branched dibasic acid metabolism
1	Itaconate--CoA ligase (ADP-forming), mitochondrial	C5-Branched dibasic acid metabolism
1	ITP nuclear transport	Transport, Nuclear
1	imidazolonepropionase	Histidine Metabolism
1	b-ketoacyl synthetase (palmitate, n-C16:0)	Fatty acid elongation
1	kynurenine 3-monooxygenase	Tryptophan metabolism
1	D-lactaldehyde dehydrogenase	Pyruvate Metabolism
1	L-Cysteate:2-oxoglutarate aminotransferase	Cysteine Metabolism
1	leukotriene intracellular transport	Transport, Endoplasmic Reticular
1	leukotriene intracellular transport	Transport, Endoplasmic Reticular
1	leucine transaminase, mitochondrial	Valine, Leucine, and Isoleucine Metabolism
1	L-leucine transport in via sodium symport	Transport, Extracellular
1	leucine mitochondrial transport	Transport, Mitochondrial
1	L-leucine transport via diffusion (extracellular to cytosol)	Transport, Extracellular
1	lactoylglutathione lyase	Pyruvate Metabolism
1	xenobiotic transport	Transport, Extracellular
1	carnitine O-palmitoyltransferase	Carnitine shuttle
1	carnitine transferase	Carnitine shuttle
1	transport into the mitochondria (carnitine)	Carnitine shuttle
1	fatty acid transport via diffusion	Transport, Extracellular
1	carnitine O-palmitoyltransferase	Carnitine shuttle
1	carnitine transferase	Carnitine shuttle
1	transport into the mitochondria (carnitine)	Carnitine shuttle
1	Linoleic acid (n-C18:2) transport in via diffusion	Transport, Extracellular
1	carnitine O-palmitoyltransferase	Carnitine shuttle
1	carnitine transferase	Carnitine shuttle
1	transport into the mitochondria (carnitine)	Carnitine shuttle
1	fatty acid transport via diffusion	Transport, Extracellular
1	carnitine O-palmitoyltransferase	Carnitine shuttle
1	carnitine transferase	Carnitine shuttle
1	transport into the mitochondria (carnitine)	Carnitine shuttle
1	fatty acid transport via diffusion	Transport, Extracellular
1	cytochrome P450 lanosterol 14-alpha-demethylase	Cholesterol Metabolism
1	lanosterol synthase	Cholesterol Metabolism
1	lysophospholipase	Glycerophospholipid Metabolism
1	lipase	Triacylglycerol Synthesis
1	Lathosterol oxidase	Cholesterol Metabolism
1	Lathosterol oxidase	Cholesterol Metabolism
1	Leukotriene C4 carboxypeptidase	Eicosanoid Metabolism
1	Leukotriene D4 dipeptidase	Eicosanoid Metabolism
1	L-lysine transport via diffusion (extracellular to cytosol)	Transport, Extracellular
1	Lysine mitochondrial transport via ornithine carrier	Transport, Mitochondrial
1	Malate:sulfite antiport, mitochondrial	Transport, Mitochondrial
1	Malate:sulfate antiport, mitochondrial	Transport, Mitochondrial
1	Malate:thiosulfate antiport, mitochondrial	Transport, Mitochondrial
1	malate transport, mitochondrial	Transport, Mitochondrial
1	mannose-6-phosphate isomerase	Fructose and Mannose Metabolism
1	mannose efflux from lysosome	Transport, Lysosomal
1	Methylamine oxidase	Tyrosine metabolism
1	methylcrotonoyl-CoA carboxylase, mitochondrial	Valine, Leucine, and Isoleucine Metabolism
1	2-methylcitrate synthase	Propanoate Metabolism
1	malate dehydrogenase	Citric Acid Cycle
1	5-Methylthio-5-deoxy-D-ribulose 1-phosphate dehydratase	Arginine and Proline Metabolism
1	malic enzyme (NAD), mitochondrial	Pyruvate Metabolism
1	malic enzyme (NADP), mitochondrial	Pyruvate Metabolism
1	mesaconate--CoA ligase (ADP-forming), mitochondrial	C5-Branched dibasic acid metabolism
1	mesaconate--CoA ligase (GDP-forming)	C5-Branched dibasic acid metabolism
1	L-methionine transport via diffusion (extracellular to cytosol)	Transport, Extracellular
1	mevalonate kinase (atp)	Cholesterol Metabolism
1	methylglutaconyl-CoA hydratase (reversible), mitochondrial	Valine, Leucine, and Isoleucine Metabolism
1	N-Methylhistamine:oxygen oxidoreductase (deaminating)	Histidine Metabolism
1	inositol-1,3,4,5-trisphosphate 5-phosphatase	Inositol Phosphate Metabolism
1	inositol-1,4,5-trisphosphate 3-kinase	Inositol Phosphate Metabolism
1	inositol-1,4,5-trisphosphate 5-phosphatase	Inositol Phosphate Metabolism
1	myo-inositol 1-phosphatase	Inositol Phosphate Metabolism
1	methylmalonyl-CoA epimerase/racemase	Valine, Leucine, and Isoleucine Metabolism
1	5-methylthioadenosine phosphorylase	Arginine and Proline Metabolism
1	methenyltetrahydrifikate cyclohydrolase, mitochondrial	Folate Metabolism
1	methylenetetrahydrofolate dehydrogenase (NADP), mitochondrial	Folate Metabolism
1	5-methylthioribose-1-phosphate isomerase	Arginine and Proline Metabolism
1	n2m2nmasn transport, extracellular to lysosome	Transport, Lysosomal
1	N-Acetyl-L-aspartate amidohydrolase	Alanine and Aspartate Metabolism
1	N-acetyl-L-aspartate transport (mitochondria to cytosol)	Transport, Mitochondrial
1	beta-N-acetylhexosaminidase, lysosomal	Hyaluronan Metabolism
1	NAD nucleosidase	NAD Metabolism
1	NADPH transporter, peroxisome	Transport, Peroxisomal
1	NADP transporter, peroxisome	Transport, Peroxisomal
1	sodium proton antiporter (H:NA is 1:1)	Transport, Extracellular
1	sodium transport via diffusion (perioxisome)	Transport, Peroxisomal
1	nucleoside-diphosphatase (IDP), extracellular	Nucleotides
1	nucleoside-diphosphatase (GDP), extracellular	Nucleotides
1	nucleoside-diphosphatase (UDP), extracellular	Nucleotides
1	nucleoside-diphosphatase (dUDP)	Nucleotides
1	nucleoside-diphosphatase (UTP), extracellular	Nucleotides
1	nucleoside-diphosphate kinase (ATP:GDP)	Nucleotides
1	nucleoside-diphosphate kinase (ATP:dIDP)	Nucleotides
1	nucleoside-diphosphate kinase (ATP:dIDP), nuclear	Nucleotides
1	nucleoside-diphosphate kinase (ATP:GDP), mitochondrial	Nucleotides
1	nucleoside-diphosphate kinase (ATP:UDP)	Nucleotides
1	nucleoside-diphosphate kinase (ATP:CDP)	Nucleotides
1	nucleoside-diphosphate kinase (ATP:CDP), mitochondrial	Nucleotides
1	nucleoside-diphosphate kinase (ATP:dTDP)	Nucleotides
1	nucleoside-diphosphate kinase (ATP:dTDP), mitochondrial	Nucleotides
1	nucleoside-diphosphate kinase (ATP:dGDP)	Nucleotides
1	nucleoside-diphosphate kinase (ATP:dGDP), mitochondrial	Nucleotides
1	nucleoside-diphosphate kinase (ATP:dUDP)	Nucleotides
1	nucleoside-diphosphate kinase (ATP:dUDP), mitochondrial	Nucleotides
1	nucleoside-diphosphate kinase (ATP:dUDP), nuclear	Nucleotides
1	nucleoside-diphosphate kinase (ATP:dCDP)	Nucleotides
1	nucleoside-diphosphate kinase (ATP:dCDP), mitochondrial	Nucleotides
1	nucleoside-diphosphate kinase (ATP:dADP)	Nucleotides
1	nucleoside-diphosphate kinase (ATP:dADP), mitochondrial	Nucleotides
1	nucleoside-diphosphate kinase (ATP:IDP)	Nucleotides
1	nucleoside-diphosphate kinase (ATP:IDP), nuclear	Nucleotides
1	ammonia peroxisomal transport	Transport, Peroxisomal
1	nicotinate-nucleotide adenylyltransferase	NAD Metabolism
1	noradrenaline N-methyltransferase	Tyrosine metabolism
1	norepinephrine sulfate transport (diffusion)	Transport, Extracellular
1	Norepinephrine Sulfotransferase	Tyrosine metabolism
1	fatty acid intracellular transport	Transport, Peroxisomal
1	5-nucleotidase (dUMP)	Pyrimidine Catabolism
1	5-nucleotidase (dCMP)	Pyrimidine Catabolism
1	5-nucleotidase (dTMP)	Pyrimidine Catabolism
1	5-nucleotidase (dGMP)	Nucleotides
1	nucleoside-triphosphatase (GTP)	Nucleotides
1	Na+/K+ exchanging ATPase	Transport, Extracellular
1	superoxide anion transport via diffusion (nucleus)	Transport, Nuclear
1	superoxide anion transport via diffusion (peroxisome)	Transport, Peroxisomal
1	O2 transport, endoplasmic reticulum	Transport, Endoplasmic Reticular
1	O2 nuclear transport	Transport, Nuclear
1	fatty acid intracellular transport	Transport, Peroxisomal
1	Octanoate transport via diffusion	Transport, Extracellular
1	fatty acid intracellular transport	Transport, Peroxisomal
1	2-oxoisovalerate dehydrogenase (acylating; 4-methyl-2-oxopentaoate), mitochondrial	Valine, Leucine, and Isoleucine Metabolism
1	2-oxoisovalerate dehydrogenase (acylating; 3-methyl-2-oxobutanoate), mitochondrial	Valine, Leucine, and Isoleucine Metabolism
1	2-oxoisovalerate dehydrogenase (acylating; 3-methyl-2-oxopentanoate), mitochondrial	Valine, Leucine, and Isoleucine Metabolism
1	orotidine-5-phosphate decarboxylase	Pyrimidine Biosynthesis
1	Ornithine Decarboxylase	Urea cycle/amino group metabolism
1	ornithine transaminase reversible (m)	Urea cycle/amino group metabolism
1	ornithine transport via diffusion (extracellular to cytosol)	Transport, Extracellular
1	orotate phosphoribosyltransferase	Pyrimidine Biosynthesis
1	oxalate transport out of peroxisome	Transport, Peroxisomal
1	cytochrome P450 1B1	Steroid Metabolism
1	5-beta-cholestane-3-alpha,7-alpha,12-alpha-triol 27-hydroxylase	Bile Acid Biosynthesis
1	5-beta-cholestane-3-alpha,7-alpha,12-alpha-triol 27-hydroxylase	Bile Acid Biosynthesis
1	5-beta-cholestane-3-alpha,7-alpha,12-alpha-triol 27-hydroxylase	Bile Acid Biosynthesis
1	5-beta-cytochrome P450, family 27, subfamily A, polypeptide 1	Bile Acid Biosynthesis
1	5-beta-cytochrome P450, family 27, subfamily A, polypeptide 1	Bile Acid Biosynthesis
1	Cytochrome P450 27	Bile Acid Biosynthesis
1	cytochrome P450, family 7, subfamily A, polypeptide 1	Bile Acid Biosynthesis
1	phenylacetate-CoA ligase	Phenylalanine metabolism
1	choline phosphatase	Glycerophospholipid Metabolism
1	picolinic acid decarboxylase	Tryptophan metabolism
1	transport into the mitochondria from cytosol (carnitine)	Carnitine shuttle
1	pyridoxine 5-phosphate oxidase	Vitamin B6 Metabolism
1	Phosphoenolpyruvate carboxykinase (GTP)	Glycolysis/Gluconeogenesis
1	Phosphoenolpyruvate carboxykinase (GTP)	Glycolysis/Gluconeogenesis
1	xenobiotic transport	Transport, Extracellular
1	phosphoethanolamine cytidyltransferase	Glycerophospholipid Metabolism
1	phosphatidylethanolamine N-methyltransferase	Glycerophospholipid Metabolism
1	phosphatidylethanolamine N-methyltransferase	Glycerophospholipid Metabolism
1	phosphatidylethanolamine scramblase	Transport, Endoplasmic Reticular
1	6-phosphofructo-2-kinase	Fructose and Mannose Metabolism
1	phosphoglycerate dehydrogenase	Glycine, Serine, and Threonine Metabolism
1	phosphoglycerate mutase	Glycolysis/Gluconeogenesis
1	Phenylacetyl-CoA:L-glutamine alpha-N-phenylacetyltransferase	Phenylalanine metabolism
1	L-1-Pyrroline-3-hydroxy-5-carboxylate spontaneous conversion to L-4-Hydroxyglutamate semialdehyde, mitochondrial	Arginine and Proline Metabolism
1	PHEACGLN extracellular transport via diffusion	Transport, Extracellular
1	Heme transport to cytosol	Transport, Mitochondrial
1	L-phenylalanine transport in via sodium symport	Transport, Extracellular
1	L-Phenylalanine carboxy-lyase	Phenylalanine metabolism
1	phosphatidylinositol-3,4,5-trisphosphate 3-phosphatase	Inositol Phosphate Metabolism
1	phosphatidylinositol-3,4,5-trisphosphate 5-phosphatase	Inositol Phosphate Metabolism
1	phosphatidylinositol 3,4-bisphosphate 5-kinase	Inositol Phosphate Metabolism
1	phosphatidylinositol-3,5-bisphosphate 3-phosphatase	Inositol Phosphate Metabolism
1	phosphatidylinositol 4,5-bisphosphate 3-kinase	Inositol Phosphate Metabolism
1	phosphatidylinositol-4,5-bisphosphate 5-phosphatase	Inositol Phosphate Metabolism
1	phosphatidylinositol 4,5-bisphosphate phospholipase C	Inositol Phosphate Metabolism
1	phosphatidylinositol 4-phosphate 3-kinase	Inositol Phosphate Metabolism
1	phosphatidylinositol 4-phosphate phospholipase C	Inositol Phosphate Metabolism
1	phosphatidylinositol phospholipase C	Inositol Phosphate Metabolism
1	phosphate transport in/out via three Na+ symporter (irreversible)	Transport, Extracellular
1	phosphate transport, endoplasmic reticulum	Transport, Endoplasmic Reticular
1	phosphate transport, nuclear	Transport, Nuclear
1	Phosphate transporter, peroxisome	Transport, Peroxisomal
1	phospholipase A2	Glycerophospholipid Metabolism
1	phosphomevalonate kinase	Cholesterol Metabolism
1	pantothenate kinase	CoA Biosynthesis
1	inorganic diphosphatase	Oxidative Phosphorylation
1	inorganic diphosphatase	Oxidative Phosphorylation
1	inorganic diphosphatase, nuclear	Miscellaneous
1	Propionate transport, diffusion	Transport, Extracellular
1	porphobilinogen synthase	Heme Biosynthesis
1	phosphopantothenoylcysteine decarboxylase	CoA Biosynthesis
1	Propionyl-CoA carboxylase, mitochondrial	Valine, Leucine, and Isoleucine Metabolism
1	Diphosphate transporter, peroxisome	Transport, Peroxisomal
1	phosphopantothenate-cysteine ligase	CoA Biosynthesis
1	protoporphyrinogen IX mitochondrial transport	Heme Biosynthesis
1	protoporphyrinogen oxidase, mitochondrial	Heme Biosynthesis
1	phosphoribosylglycinamide synthase	IMP Biosynthesis
1	phosphoribosylaminoimidazole synthase	IMP Biosynthesis
1	phosphoribosylformylglycinamidine synthase	IMP Biosynthesis
1	pristcoa peroxisomal transport	Transport, Peroxisomal
1	prist peroxisomal transport	Transport, Peroxisomal
1	proline oxidase (NAD), mitochondrial	Arginine and Proline Metabolism
1	Proline dehydrogenase (m)	Arginine and Proline Metabolism
1	prostaglandin uniport	Transport, Extracellular
1	phosphoribosylpyrophosphate synthetase	Pentose Phosphate Pathway
1	Phosphatidylserine decarboxylase	Glycerophospholipid Metabolism
1	phosphoserine transaminase	Glycine, Serine, and Threonine Metabolism
1	phosphatidylserine flippase	Transport, Mitochondrial
1	phosphoserine phosphatase (L-serine)	Glycine, Serine, and Threonine Metabolism
1	Phosphatidylserine synthase homo sapiens	Glycerophospholipid Metabolism
1	carnitine fatty-acyl transferase	Carnitine shuttle
1	pentadecanoate transport into the mitochondria	Carnitine shuttle
1	pentadecanoate transport into the mitochondria	Carnitine shuttle
1	fatty acid transport via diffusion	Transport, Extracellular
1	peroxisomal acyl-CoA thioesterase	Fatty Acid Metabolism
1	Putrescine:oxygen oxidoreductase (deaminating)	Arginine and Proline Metabolism
1	pyridoxamine 5-phosphate oxidase	Vitamin B6 Metabolism
1	pyridoxamine transport via diffusion	Transport, Extracellular
1	pyridoxine transport via diffusion	Transport, Extracellular
1	pyruvate peroxisomal transport via proton symport	D-alanine metabolism
1	retinol dehydrogenase (all-trans,NADPH)	Vitamin A Metabolism
1	retinol dehydrogenase (9-cis,NADPH)	Vitamin A Metabolism
1	retinol dehydrogenase (11-cis,NADPH)	Vitamin A Metabolism
1	ribonucleoside-diphosphate reductase (UDP)	Nucleotides
1	carnitine fatty-acyl transferase	Carnitine shuttle
1	R group transport into the mitochondria	Carnitine shuttle
1	R group transport into the mitochondria	Carnitine shuttle
1	carnitine fatty-acyl transferase	Carnitine shuttle
1	R group transport into the mitochondria	Carnitine shuttle
1	R group transport into the mitochondria	Carnitine shuttle
1	carnitine fatty-acyl transferase	Carnitine shuttle
1	R group transport into the mitochondria	Carnitine shuttle
1	R group transport into the mitochondria	Carnitine shuttle
1	fatty acid intracellular transport	Transport, Lysosomal
1	s2l2n2m2masn transport, extracellular to lysosome	Transport, Lysosomal
1	sulfate adenylyltransferase	Nucleotides
1	S-Adenosyl-L-methionine:histamine N-tele-methyltransferase	Histidine Metabolism
1	Sarcosine transport (mitochondrial)	Transport, Mitochondrial
1	Sarcosine dehydrogenase (m)	Urea cycle/amino group metabolism
1	sphingoid base-phosphate phosphatase (sphinganine 1-phosphatase), endoplasmic reticulum	Sphingolipid Metabolism
1	sphingoid base-phosphate phosphatase (sphinganine 1-phosphatase), endoplasmic reticulum	Sphingolipid Metabolism
1	L-alanine/L-serine Na-dependent exchange (Ser-L in)	Transport, Extracellular
1	L-serine/L-asparagine Na-dependent exchange (Ser-L in)	Transport, Extracellular
1	L-serine/L-cysteine Na-dependent exchange (Ser-L in)	Transport, Extracellular
1	L-serine/L-glutamine Na-dependent exchange (Ser-L in)	Transport, Extracellular
1	L-serine/L-threonine Na-dependent exchange (Ser-L in)	Transport, Extracellular
1	L-serine transport, peroxisomal	Transport, Peroxisomal
1	S-Formylglutathione hydralase	Tyrosine metabolism
1	sialidase, lysosomal	N-Glycan Degradation
1	L-sulfolactate transport (cytosol to extracellular)	Cysteine Metabolism
1	L-sulfolactate dehydrogenase (NAD+)	Cysteine Metabolism
1	sphingomyelin phosphodiesterase 3, neutral membrane (neutral sphingomyelinase II)	Sphingolipid Metabolism
1	Sphingomyelin synthase (homo sapiens)	Sphingolipid Metabolism
1	sph1p intracellular transport	Transport, Endoplasmic Reticular
1	sphinganine intracellular transport	Transport, Endoplasmic Reticular
1	sphingosine intracellular transport	Transport, Lysosomal
1	sphingosine intracellular transport	Transport, Endoplasmic Reticular
1	sphingosine kinase 2	Sphingolipid Metabolism
1	sphingomyelin intracellular transport	Transport, Lysosomal
1	sphingosine-1-phosphate transport	Transport, Endoplasmic Reticular
1	Spermidine:(acceptor) oxidoreductase	beta-Alanine metabolism
1	spermidine synthase	Urea cycle/amino group metabolism
1	Squalene epoxidase, endoplasmic reticular (NADP)	Cholesterol Metabolism
1	Squalene synthase	Cholesterol Metabolism
1	carnitine O-palmitoyltransferase	Carnitine shuttle
1	carnitine transferase	Carnitine shuttle
1	transport into the mitochondria (carnitine)	Carnitine shuttle
1	fatty acid transport via diffusion	Transport, Extracellular
1	Steryl-sulfatase	Steroid Metabolism
1	Steryl-sulfatase	Steroid Metabolism
1	Steryl-sulfatase	Steroid Metabolism
1	Steryl-sulfatase	Steroid Metabolism
1	succinate transport, mitochondrial	Transport, Mitochondrial
1	succinate transport via sodium symport	Transport, Extracellular
1	Succinate--CoA ligase (GDP-forming)	Citric Acid Cycle
1	Succinate--CoA ligase (ADP-forming)	Citric Acid Cycle
1	sulfite oxidase	Cysteine Metabolism
1	D-tagatose uptake via diffusion	Transport, Extracellular
1	transaldolase	Pentose Phosphate Pathway
1	taurine transport (sodium symport) (cytosol to peroxisome)	Taurine and hypotaurine metabolism
1	xenobiotic transport	Transport, Extracellular
1	bile acid intracellular transport	Transport, Peroxisomal
1	Thiocyanate transport via diffusion (cytosol to extracellular)	Transport, Extracellular
1	Thiocyanate transport via diffusion (mitochondrial)	Transport, Mitochondrial
1	bile acid intracellular transport	Transport, Extracellular
1	bile acid intracellular transport	Transport, Peroxisomal
1	fatty acid intracellular transport	Transport, Peroxisomal
1	fatty acid transport via diffusion	Transport, Extracellular
1	fatty acid intracellular transport	Transport, Peroxisomal
1	fatty acid transport via diffusion	Transport, Extracellular
1	fatty acid intracellular transport	Transport, Peroxisomal
1	fatty acid transport via diffusion	Transport, Extracellular
1	fatty acid intracellular transport	Transport, Peroxisomal
1	fatty acid transport via diffusion	Transport, Extracellular
1	Tetrahydrobiopterin-4a-carbinolamine dehydratase	Tetrahydrobiopterin
1	lipid, flip-flop intracellular transport	Transport, Peroxisomal
1	NAD(P) transhydrogenase	NAD Metabolism
1	L-alanine/L-threonine Na-dependent exchange (Thr-L in)	Transport, Extracellular
1	L-threonine/L-asparagine Na-dependent exchange (Thr-L in)	Transport, Extracellular
1	L-cysteine/L-threonine Na-dependent exchange (Thr-L in)	Transport, Extracellular
1	L-threonine/L-glutamine Na-dependent exchange (Thr-L in)	Transport, Extracellular
1	L-serine/L-threonine Na-dependent exchange (Thr-L in)	Transport, Extracellular
1	transketolase	Pentose Phosphate Pathway
1	transketolase	Pentose Phosphate Pathway
1	thymidine kinase (ATP:thymidine)	Nucleotides
1	thiamine diphosphokinase	Thiamine Metabolism
1	thymidine phosphorylase	Pyrimidine Catabolism
1	carnitine O-palmitoyltransferase	Carnitine shuttle
1	carnitine transferase	Carnitine shuttle
1	transport into the mitochondria (carnitine)	Carnitine shuttle
1	fatty acid transport via diffusion	Transport, Extracellular
1	xenobiotic transport	Transport, Extracellular
1	thioredoxin reductase (NADPH)	Nucleotides
1	Triiodothyronine sulfate transport (diffusion)	Transport, Extracellular
1	Triiodothyronine Sulfotransferase	Tyrosine metabolism
1	triokinase	Fructose and Mannose Metabolism
1	L-Tryptophan,tetrahydrobiopterin:oxygen oxidoreductase (5-hydroxylating)	Tryptophan metabolism
1	L-Tryptophan:oxygen 2,3-oxidoreductase (decyclizing)	Tryptophan metabolism
1	thiosulfate transport via sodium symport	Transport, Extracellular
1	Tetradecanoate (n-C14:0) transport in via uniport	Transport, Extracellular
1	carnitine O-palmitoyltransferase	Carnitine shuttle
1	carnitine transferase	Carnitine shuttle
1	transport into the mitochondria (carnitine)	Carnitine shuttle
1	Tyramine O-sulfate transport (diffusion)	Transport, Extracellular
1	Tyramine Sulfotransferase	Tyrosine metabolism
1	L-Tyrosine carboxy-lyase	Tyrosine metabolism
1	tyrosine transaminase	Tyrosine metabolism
1	UDP-N-acetylglucosamine diphosphorylase	Aminosugar Metabolism
1	UDPglucose 4-epimerase	Galactose metabolism
1	UDP-Glc endoplasmic reticulum transport via CMP antiport	Transport, Endoplasmic Reticular
1	UDPglucose pyrophosphohydrolase	Starch and Sucrose Metabolism
1	UDPglucose--hexose-1-phosphate uridylyltransferase	Galactose metabolism
1	uroporphyrinogen-III synthase	Heme Biosynthesis
1	uroporphyrinogen decarboxylase (uroporphyrinogen III)	Heme Biosynthesis
1	b-ureidopropionase	Pyrimidine Catabolism
1	urate export from cytosol	Transport, Extracellular
1	urate export from peroxisome	Transport, Peroxisomal
1	urocanase	Histidine Metabolism
1	Urea transport via facilitate diffusion	Transport, Extracellular
1	Urea transport via diffusion	Urea cycle/amino group metabolism
1	uridylate kinase (dUMP), mitochondrial	Nucleotides
1	carnitine O-palmitoyltransferase	Carnitine shuttle
1	carnitine transferase	Carnitine shuttle
1	transport into the mitochondria (carnitine)	Carnitine shuttle
1	fatty acid transport via diffusion	Transport, Extracellular
1	valine transaminase, mitochondiral	Valine, Leucine, and Isoleucine Metabolism
1	Valine reversible mitochondrial transport	Transport, Mitochondrial
1	L-valine transport via diffusion (extracellular to cytosol)	Transport, Extracellular
1	xanthine diffusion in peroxisome	Transport, Peroxisomal
1	lipid, flip-flop intracellular transport	Transport, Mitochondrial
1	lipid, flip-flop intracellular transport	Transport, Endoplasmic Reticular
1	lipid, flip-flop intracellular transport	Transport, Endoplasmic Reticular
1	lipid, flip-flop intracellular transport	Transport, Mitochondrial
1	xylitol dehydrogenase (D-xyulose-forming)	Pentose and Glucuronate Interconversions
0,990384615384615	dihydrofolate reversible lysosomal transport	Transport, Lysosomal
0,990384615384615	Gamma-glutamyl hydrolase (5DHF), lysosomal	Folate Metabolism
0,990384615384615	Gamma-glutamyl hydrolase (5THF), lysosomal	Folate Metabolism
0,990384615384615	Glutamate transport, lysosomal	Transport, Lysosomal
0,990384615384615	H2O transport, lysosomal	Transport, Lysosomal
0,990384615384615	R total flux	R Group Synthesis
0,990384615384615	5,6,7,8-Tetrahydrofolate transport, diffusion, lysosomal	Transport, Lysosomal
0,980769230769231	Superoxide anion exchange	[]
0,980769230769231	Gamma-glutamyl hydrolase (6THF), lysosomal	Folate Metabolism
0,980769230769231	superoxide anion transport via diffusion (extracellular)	Transport, Extracellular
0,971153846153846	R total flux	R Group Synthesis
0,971153846153846	Vitamin D3 uptake	Transport, Extracellular
0,961538461538462	10-Formyltetrahydrofolate lysosomal transport via diffusion	Transport, Lysosomal
0,961538461538462	R group coenzyme a ligase	R Group Synthesis
0,961538461538462	Gamma-glutamyl hydrolase (10FTHF5GLU), lysosomal	Folate Metabolism
0,951923076923077	folylpolyglutamate synthetase (10fthf), mitochondrial	Folate Metabolism
0,951923076923077	folylpolyglutamate synthetase, mitochondrial	Folate Metabolism
0,951923076923077	Gamma-glutamyl hydrolase (10FTHF6GLU), lysosomal	Folate Metabolism
0,942307692307692	Gamma-glutamyl hydrolase (6DHF), lysosomal	Folate Metabolism
0,942307692307692	IMP dehydrogenase	Nucleotides
0,932692307692308	Acetylcholine exchange	[]
0,913461538461538	Ammonia exchange	[]
0,913461538461538	hyaluronan synthase	Hyaluronan Metabolism
0,913461538461538	5,6,7,8-Tetrahydrofolate transport, diffusion, mitochondrial	Transport, Mitochondrial
0,903846153846154	folylpolyglutamate synthetase (DHF)	Folate Metabolism
0,894230769230769	25-hydroxyvitamin D2 transport in mitochondria	Transport, Mitochondrial
0,894230769230769	bilirubin monoglucuronide transport MDR	Transport, Extracellular
0,894230769230769	H2O exchange	[]
0,894230769230769	Lecithin retinol acyltransferase (9-cis)	Vitamin A Metabolism
0,894230769230769	o2 transport (diffusion)	Transport, Extracellular
0,884615384615385	25-hydroxyvitamin D2 transport in cytoplasm	Transport, Extracellular
0,875000000000000	palmitoyl-CoA desaturase (n-C16:0CoA -> n-C16:1CoA)	Fatty acid elongation
0,875000000000000	fatty acyl-CoA desaturase (n-C22:5CoA -> n-C22:6CoA)	Fatty acid elongation
0,875000000000000	Hydroxymethylglutaryl-CoA reversible mitochondrial transport	Transport, Mitochondrial
0,865384615384615	Deoxyadenosine exchange	[]
0,865384615384615	O2 exchange	[]
0,865384615384615	inorganic diphosphatase, endoplasmic reticulum	Miscellaneous
0,855769230769231	ATP synthase (four protons for one ATP)	Oxidative Phosphorylation
0,855769230769231	lipase	Triacylglycerol Synthesis
0,846153846153846	bilirubin transport via bicarbonate countertransport	Transport, Extracellular
0,846153846153846	Bilirubin exchange	[]
0,846153846153846	Phosphatidylcholine (homo sapiens) exchange	[]
0,846153846153846	Vitamin D3 exchange	[]
0,846153846153846	gulonate dehydrogenase, endoplasmic reticulum	Pentose and Glucuronate Interconversions
0,846153846153846	purine-nucleoside phosphorylase (Guanosine)	Purine Catabolism
0,846153846153846	L-Serine hydro-lyase	Glycine, Serine, and Threonine Metabolism
0,836538461538462	Acetate exchange	[]
0,836538461538462	folylpolyglutamate synthetase, mitochondrial	Folate Metabolism
0,817307692307692	Biotin reversible transport via proton symport	Transport, Extracellular
0,817307692307692	Thymidine exchange	[]
0,817307692307692	thiamin phosphatase	Thiamine Metabolism
0,817307692307692	UDPGlcA endoplasmic reticulum transport via UMP antiport	Transport, Endoplasmic Reticular
0,798076923076923	2-deoxy-D-ribose 1-phosphate phosphorylase	Pyrimidine Catabolism
0,798076923076923	hyaluronan synthase	Hyaluronan Metabolism
0,798076923076923	Lecithin retinol acyltransferase (11-cis)	Vitamin A Metabolism
0,788461538461538	5-Methyltetrahydrofolate exchange	[]
0,788461538461538	5,6,7,8-Tetrahydrofolate exchange	[]
0,788461538461538	L-Tyrosine exchange	[]
0,788461538461538	pyruvate mitochondrial transport via proton symport	Transport, Mitochondrial
0,788461538461538	R total flux 3 position	R Group Synthesis
0,788461538461538	thiamine-diphosphate kinase	Thiamine Metabolism
0,778846153846154	hexaglutamyl folate (THF) exchange	[]
0,778846153846154	L-Fucose exchange	[]
0,778846153846154	fatty acid transport via diffusion	Transport, Extracellular
0,778846153846154	pyridoxamine kinase	Vitamin B6 Metabolism
0,769230769230769	bilirubin beta-diglucuronide transport via bicarbonate countertransport	Transport, Extracellular
0,769230769230769	fatty acid 9-cis-retinol exchange	[]
0,769230769230769	L-lactate transport, mitochondrial	Transport, Mitochondrial
0,769230769230769	nucleoside-diphosphatase (UDP), endoplasmic reticulum	Nucleotides
0,769230769230769	purine-nucleoside phosphorylase (Deoxyinosine)	Purine Catabolism
0,769230769230769	pyridoxine kinase	Vitamin B6 Metabolism
0,769230769230769	tetrahydrofolate transport via anion exchange	Transport, Extracellular
0,759615384615385	25-Hydroxyvitamin D3 exchange	[]
0,759615384615385	Choline exchange	[]
0,759615384615385	nC22:6 exchange	[]
0,759615384615385	hyaluronan exchange	[]
0,759615384615385	fatty acid transport via diffusion	Transport, Extracellular
0,759615384615385	purine-nucleoside phosphorylase (Inosine)	Purine Catabolism
0,759615384615385	ribonucleoside-diphosphate reductase (ADP)	Nucleotides
0,750000000000000	bilirubin beta-diglucuronide transport MDR	Transport, Extracellular
0,750000000000000	lipid, flip-flop intracellular transport	Transport, Endoplasmic Reticular
0,750000000000000	Deoxyinosine exchange	[]
0,750000000000000	folylpolyglutamate synthetase (10fthf), mitochondrial	Folate Metabolism
0,750000000000000	hypothetical enyme	Vitamin B6 Metabolism
0,750000000000000	R total flux	R Group Synthesis
0,740384615384615	CO2 transporter via diffusion	Transport, Extracellular
0,740384615384615	dTTP demand	[]
0,740384615384615	Dolichyl beta-D-glucosyl phosphate flippase (uterus)	N-Glycan Biosynthesis
0,740384615384615	Dolichyl-beta-D-glucosyl-phosphate dolichylphosphohydrolase (uterus)	N-Glycan Biosynthesis
0,740384615384615	CO2 exchange	[]
0,740384615384615	monoacylglycerol 2 (homo sapiens) exchange	[]
0,740384615384615	phosphatidylinositol 4,5-bisphosphate nuclear transport (diffusion)	Transport, Nuclear
0,740384615384615	Pyridoxine 5-phosphate phosphatase	Vitamin B6 Metabolism
0,740384615384615	UDPglucose:dolichyl-phosphate beta-D-glucosyltransferase (uterus)	N-Glycan Biosynthesis
0,730769230769231	phosphatidate cytidylyltransferase	Glycerophospholipid Metabolism
0,730769230769231	fatty acid retinol efflux	Transport, Extracellular
0,730769230769231	triose-phosphate isomerase	Glycolysis/Gluconeogenesis
0,730769230769231	Vitamin D3 transport in mitochondria	Transport, Mitochondrial
0,721153846153846	5-Methyltetrahydrofolate transport via receptor binding and protolysis	Transport, Extracellular
0,721153846153846	L-arabinitol 4-dehydrogenase	Pentose and Glucuronate Interconversions
0,721153846153846	R group to palmitate conversion	R Group Synthesis
0,721153846153846	fatty acid intracellular transport	Transport, Peroxisomal
0,721153846153846	estrone intracellular transport	Transport, Endoplasmic Reticular
0,721153846153846	fatty acid 11-cis-retinol exchange	[]
0,721153846153846	Bicarbonate exchange	[]
0,721153846153846	fatty acid electroneutral transport	Transport, Extracellular
0,721153846153846	UTP-glucose-1-phosphate uridylyltransferase	Galactose metabolism
0,721153846153846	fatty acid transport via diffusion	Transport, Extracellular
0,721153846153846	fatty acid transport via diffusion	Transport, Extracellular
0,721153846153846	methenyltetrahydrofolate cyclohydrolase	Folate Metabolism
0,721153846153846	3-oxoacid CoA-transferase	Valine, Leucine, and Isoleucine Metabolism
0,721153846153846	glucose-6-phosphate isomerase	Glycolysis/Gluconeogenesis
0,721153846153846	uridine kinase (ATP:Uridine)	Pyrimidine Biosynthesis
0,711538461538462	Glycerol exchange	[]
0,711538461538462	glycerol transport via channel	Transport, Extracellular
0,711538461538462	D-lactate dehydrogenase	Pyruvate Metabolism
0,711538461538462	5,10-methylenetetrahydrofolatereductase (NADPH)	Folate Metabolism
0,711538461538462	Diphosphate transporter, endoplasmic reticulum	Transport, Endoplasmic Reticular
0,701923076923077	hyaluronan biosynthesis, precursor 1 exchange	[]
0,701923076923077	fatty acid electroneutral transport	Transport, Extracellular
0,701923076923077	lipase	Triacylglycerol Synthesis
0,701923076923077	NAD synthase (glutamine-hydrolysing)	NAD Metabolism
0,701923076923077	Norepinephrine uniport	Transport, Extracellular
0,701923076923077	phosphatidylinositol nuclear transport (diffusion)	Transport, Nuclear
0,701923076923077	phosphoglycerate kinase	Glycolysis/Gluconeogenesis
0,701923076923077	prostaglandin uniport	Transport, Extracellular
0,701923076923077	Serotonin uniport	Transport, Extracellular
0,692307692307692	fatty acid intracellular transport	Transport, Peroxisomal
0,692307692307692	Norepinephrine exchange	[]
0,692307692307692	D-fructose transport via sodium cotransport	Transport, Extracellular
0,692307692307692	H2O transport, peroxisomal	Transport, Peroxisomal
0,692307692307692	Proline dehydrogenase	Arginine and Proline Metabolism
0,692307692307692	retinal dehydrogenase	Vitamin A Metabolism
0,692307692307692	retinal dehydrogenase (NADPH)	Vitamin A Metabolism
0,692307692307692	sphingomyelin deacylase	Sphingolipid Metabolism
0,682692307692308	D-Mannose exchange	[]
0,682692307692308	formate-tetrahydrofolate ligase	Folate Metabolism
0,682692307692308	Retinol transport via faciliated diffusion	Transport, Extracellular
0,682692307692308	ribonucleoside-diphosphate reductase (GDP)	Nucleotides
0,673076923076923	ADP/ATP transporter, mitochondrial	Transport, Mitochondrial
0,673076923076923	citrulline mitochondrial transport via proton antiport	Transport, Mitochondrial
0,673076923076923	fatty acid intracellular transport	Transport, Peroxisomal
0,673076923076923	L-Glutamate exchange	[]
0,673076923076923	sodium/ammonium proton antiporter	Transport, Extracellular
0,673076923076923	superoxide anion transport via diffusion (mitochondria)	Transport, Mitochondrial
0,673076923076923	Octanoyl-CoA transport, diffusion	Transport, Mitochondrial
0,673076923076923	purine-nucleoside phosphorylase (Deoxyadenosine)	Purine Catabolism
0,673076923076923	retinol dehydrogenase (11-cis,NADH)	Vitamin A Metabolism
0,673076923076923	Seratonin reversible transport in via sodium symport/potassium antiport (1:2)	Transport, Extracellular
0,663461538461538	10-Formyltetrahydrofolate mitochondrial transport via diffusion	Transport, Mitochondrial
0,663461538461538	glucuronidated compound transport	Transport, Endoplasmic Reticular
0,663461538461538	CoA transporter	Transport, Mitochondrial
0,663461538461538	deoxyadenosine transport via diffusion	Transport, Extracellular
0,663461538461538	Bilirubin monoglucuronide exchange	[]
0,663461538461538	Retinol exchange	[]
0,663461538461538	UDP-glucuronosyltransferase 1-10 precursor, microsomal	Steroid Metabolism
0,653846153846154	acetate reversible transport via proton symport	Transport, Extracellular
0,653846153846154	R group to palmitate conversion	R Group Synthesis
0,653846153846154	hydrogen peroxide mitochondrial transport	Transport, Mitochondrial
0,653846153846154	HCO3 equilibration reaction	Urea cycle/amino group metabolism
0,653846153846154	H transporter, peroxisome	Transport, Peroxisomal
0,653846153846154	methylenetetrahydrofolate dehydrogenase (NADP)	Folate Metabolism
0,653846153846154	O2 transport (diffusion)	Transport, Mitochondrial
0,653846153846154	retinol dehydrogenase (9-cis,NADH)	Vitamin A Metabolism
0,653846153846154	fatty acid retinol efflux (9-cis)	Transport, Extracellular
0,644230769230769	25-hydroxyvitamin D3 transport from cytoplasm	Transport, Extracellular
0,644230769230769	25-hydroxyvitamin D3 transport from mitochondria	Transport, Mitochondrial
0,644230769230769	fatty acyl-CoA desaturase (n-C22:4CoA -> n-C22:5CoA)	Fatty acid elongation
0,644230769230769	deoxyinosine transport via diffusion	Transport, Extracellular
0,644230769230769	Cys-Gly exchange	[]
0,644230769230769	L-Lysine exchange	[]
0,644230769230769	L-Serine exchange	[]
0,644230769230769	Sulfate exchange	[]
0,644230769230769	Thiamin exchange	[]
0,644230769230769	Gamma-glutamyl hydrolase (6THF), extracellular	Folate Metabolism
0,644230769230769	glucose transport, endoplasmic reticulum	Transport, Endoplasmic Reticular
0,644230769230769	glutamate dehydrogenase (NAD) (mitochondrial)	Glutamate metabolism
0,644230769230769	glycine reversible transport via sodium and chloride symport (3:1:1)	Transport, Extracellular
0,644230769230769	glycine passive transport to peroxisome	Transport, Peroxisomal
0,644230769230769	hydrogen peroxide transport via diffusion	Transport, Extracellular
0,644230769230769	L-lactate dehydrogenase	Pyruvate Metabolism
0,644230769230769	retinal dehydrogenase	Vitamin A Metabolism
0,644230769230769	retinal isomerase (11-cis)	Vitamin A Metabolism
0,644230769230769	sulfate transport via sodium symport	Transport, Extracellular
0,644230769230769	succinate dehydrogenase	Citric Acid Cycle
0,644230769230769	Thiamine transport in via proton antiport	Transport, Extracellular
0,634615384615385	dihydrofolate reductase	Folate Metabolism
0,634615384615385	Dopamine uniport	Transport, Extracellular
0,634615384615385	nC20:4 exchange	[]
0,634615384615385	Hexadecanoate (n-C16:0) exchange	[]
0,634615384615385	Histamine uniport	Transport, Extracellular
0,634615384615385	L-lactate dehydrogenase	Glycolysis/Gluconeogenesis
0,634615384615385	ammonia transport via proton antiport	Transport, Extracellular
0,634615384615385	Norepinephrine reversible transport in via sodium symport (1:2)	Transport, Extracellular
0,634615384615385	sterol 12-alpha-hydroxylase	Bile Acid Biosynthesis
0,634615384615385	Proline transport (sodium symport) (2:1)	Transport, Extracellular
0,634615384615385	retinal isomerase (9-cis)	Vitamin A Metabolism
0,634615384615385	UMP kinase (GTP)	Nucleotides
0,625000000000000	Acetoacetate mitochondrial transport via H+ symport	Transport, Mitochondrial
0,625000000000000	cysteine transaminase	Cysteine Metabolism
0,625000000000000	dihydroceramide desaturase	Sphingolipid Metabolism
0,625000000000000	Cytidine exchange	[]
0,625000000000000	Glycine exchange	[]
0,625000000000000	Hydrogen peroxide exchange	[]
0,625000000000000	H+ exchange	[]
0,625000000000000	Thiamin monophosphate exchange	[]
0,625000000000000	bile acid intracellular transport	Transport, Extracellular
0,625000000000000	hydrogen peroxide peroxisomal transport via diffusion	Transport, Peroxisomal
0,625000000000000	inositol transport in via proton symport	Transport, Extracellular
0,625000000000000	fatty acid intracellular transport	Transport, Peroxisomal
0,625000000000000	O2 transport, peroxisomal	Transport, Peroxisomal
0,625000000000000	retinal dehydrogenase (NADPH)	Vitamin A Metabolism
0,625000000000000	retinol isomerase (9-cis)	Vitamin A Metabolism
0,625000000000000	Thiamine monophosphate transport in via anion antiport	Transport, Extracellular
0,625000000000000	UMP kinase	Nucleotides
0,615384615384615	5-methyltetrahydrofolate transport via anion exchange	Transport, Extracellular
0,615384615384615	pentaglutamyl folate (THF) exchange	[]
0,615384615384615	L-Cysteine exchange	[]
0,615384615384615	5-L-Glutamyl-L-alanine exchange	[]
0,615384615384615	sphingosylphosphorylcholine (homo sapiens) exchange	[]
0,615384615384615	formate mitochondrial transport	Transport, Mitochondrial
0,615384615384615	formate-tetrahydrofolate ligase, mitochondrial	Folate Metabolism
0,615384615384615	galactose transport via sodium symport	Transport, Extracellular
0,615384615384615	glycine passive transport to mitochondria	Transport, Mitochondrial
0,615384615384615	methylenetetrahydrofolate dehydrogenase (NAD)	Folate Metabolism
0,615384615384615	Na+-K+-Cl- cotransport	Transport, Extracellular
0,615384615384615	ornithine mitochondrial transport exchange with citruline	Transport, Mitochondrial
0,615384615384615	L-phenylalanine transport via diffusion (extracellular to cytosol)	Transport, Extracellular
0,615384615384615	phosphate transporter, mitochondrial	Transport, Mitochondrial
0,615384615384615	purine-nucleoside phosphorylase (Adenosine)	Nucleotides
0,615384615384615	sphingosylphosphorylcholine transport (diffusion)	Transport, Extracellular
0,615384615384615	thiamin pyrophosphatase	Thiamine Metabolism
0,615384615384615	L-tyrosine transport	Transport, Extracellular
0,615384615384615	UMP kinase (UTP)	Nucleotides
0,615384615384615	Vitamin D-25-hydroxylase (D3)	Vitamin D
0,605769230769231	dihydroceramide desaturase	Sphingolipid Metabolism
0,605769230769231	dCTP demand	[]
0,605769230769231	dTTP diffusion in nucleus	Transport, Nuclear
0,605769230769231	Adenosine exchange	[]
0,605769230769231	D-Fructose exchange	[]
0,605769230769231	Inosine exchange	[]
0,605769230769231	Uridine exchange	[]
0,605769230769231	glucose transport via membrane vesicle	Transport, Extracellular
0,605769230769231	Glutamine transport (Na, H coupled)	Transport, Extracellular
0,605769230769231	glutamate dehydrogenase (NADP), mitochondrial	Glutamate metabolism
0,605769230769231	glycerol kinase	Glycerophospholipid Metabolism
0,605769230769231	guanosine facilated transport in cytosol	Transport, Extracellular
0,605769230769231	inositol transport via sodium symport	Transport, Extracellular
0,605769230769231	L-lactate reversible transport via proton symport	Transport, Extracellular
0,605769230769231	D-mannose transport via sodium cotransport	Transport, Extracellular
0,605769230769231	Na+/Ca2+-K+ exchange	Transport, Extracellular
0,605769230769231	5-nucleotidase (AMP), extracellular	Nucleotides
0,605769230769231	phosphatidylinositol 4-phosphate nuclear transport (diffusion)	Transport, Nuclear
0,605769230769231	fatty acid retinol efflux (11-cis)	Transport, Extracellular
0,605769230769231	ribulose 5-phosphate 3-epimerase	Pentose Phosphate Pathway
0,605769230769231	ribose-5-phosphate isomerase	Pentose Phosphate Pathway
0,605769230769231	R total flux 2 position	R Group Synthesis
0,605769230769231	sulfate transport via sodium symport	Transport, Extracellular
0,605769230769231	T3 transport via facilitated diffusion	Transport, Extracellular
0,605769230769231	UMP kinase (CTP)	Nucleotides
0,596153846153846	25-hydroxyvitamin D3 transport in mitochondria	Transport, Mitochondrial
0,596153846153846	choline phosphate phosphatase	Glycerophospholipid Metabolism
0,596153846153846	choline, sodium cotransport	Transport, Extracellular
0,596153846153846	Choline uniport	Transport, Extracellular
0,596153846153846	fatty acid transport via diffusion	Transport, Extracellular
0,596153846153846	Diacylglycerol phosphate kinase (homo sapiens)	Glycerophospholipid Metabolism
0,596153846153846	6,7-dihydropteridine reductase	Tetrahydrobiopterin
0,596153846153846	4-Aminobutanoate exchange	[]
0,596153846153846	L-Alanine exchange	[]
0,596153846153846	AMP exchange	[]
0,596153846153846	Guanosine exchange	[]
0,596153846153846	Sphinganine 1-phosphate exchange	[]
0,596153846153846	Sphingosine 1-phosphate exchange	[]
0,596153846153846	glycine reversible transport via sodium and chloride symport (2:1:1)	Transport, Extracellular
0,596153846153846	Histidine transport (Na, H coupled)	Transport, Extracellular
0,596153846153846	H transporter, endoplasmic reticulum	Transport, Endoplasmic Reticular
0,596153846153846	inositol transport via sodium symport	Transport, Extracellular
0,596153846153846	K+-Cl- cotransporter (NH4+)	Transport, Extracellular
0,596153846153846	K+-Cl- cotransport	Transport, Extracellular
0,596153846153846	bicarbonate transport (HCl/NaHCO3 exchange)	Transport, Extracellular
0,596153846153846	prostaglandin transport via bicarbonate countertransport	Transport, Extracellular
0,596153846153846	ribonucleoside-diphosphate reductase (CDP)	Nucleotides
0,596153846153846	sph1p transport	Transport, Extracellular
0,596153846153846	sphingosine-1-phosphate transport	Transport, Extracellular
0,596153846153846	L-tryptophan transport	Transport, Extracellular
0,596153846153846	xanthine oxidase,peroxisomal	Purine Catabolism
0,586538461538462	5-glutamyl-THF transport,m mitochondrial	Transport, Mitochondrial
0,586538461538462	4-aminobutyrate reversible transport in via sodium symport (1:2)	Transport, Extracellular
0,586538461538462	fatty acid intracellular transport	Transport, Peroxisomal
0,586538461538462	ATP diffusion in nucleus	Transport, Nuclear
0,586538461538462	chloride transport via bicarbonate countertransport	Transport, Extracellular
0,586538461538462	CO2 transport (diffusion), mitochondrial	Transport, Mitochondrial
0,586538461538462	dTDP nuclear transport	Transport, Nuclear
0,586538461538462	L-Lactate exchange	[]
0,586538461538462	Phosphate exchange	[]
0,586538461538462	de-Fuc form of PA6 exchange	[]
0,586538461538462	Thymine exchange	[]
0,586538461538462	glycine oxidase, perixosomal	Glycine, Serine, and Threonine Metabolism
0,586538461538462	Inosine transport (diffusion)	Transport, Extracellular
0,586538461538462	Na+/Ca2+-NH4+ exchange	Transport, Extracellular
0,586538461538462	nucleoside-diphosphate kinase (ATP:GDP), nuclear	Nucleotides
0,586538461538462	nucleoside-diphosphate kinase (ATP:dTDP), nuclear	Nucleotides
0,586538461538462	nucleoside-diphosphate kinase (ATP:dGDP), nuclear	Nucleotides
0,586538461538462	fatty acid transport via diffusion	Transport, Extracellular
0,586538461538462	phosphatidylethanolamine scramblase	Transport, Mitochondrial
0,586538461538462	phosphate transport in/out via three Na+ symporter	Transport, Extracellular
0,586538461538462	phosphate transport in/out via Na+ symporter	Transport, Extracellular
0,586538461538462	fatty acid intracellular transport	Transport, Peroxisomal
0,586538461538462	L-proline reversible transport via proton symport	Transport, Extracellular
0,586538461538462	pyrimidine-nucleoside phosphorylase (uracil)	Pyrimidine Catabolism
0,586538461538462	thymine reversible transport via facilated diffusion	Transport, Extracellular
0,586538461538462	UMP kinase (dCTP)	Nucleotides
0,576923076923077	cholesterol precursor intracellular transport	Transport, Endoplasmic Reticular
0,576923076923077	fatty acid transport via diffusion	Transport, Extracellular
0,576923076923077	fatty acid transport via diffusion	Transport, Extracellular
0,576923076923077	aspartate transaminase	Alanine and Aspartate Metabolism
0,576923076923077	cholate transport via sodium cotransport	Transport, Extracellular
0,576923076923077	cytidylate kinase (CMP,CTP)	Nucleotides
0,576923076923077	stearoyl-CoA desaturase (n-C18:0CoA -> n-C18:1CoA)	Fatty acid elongation
0,576923076923077	D-Galactose exchange	[]
0,576923076923077	D-Glucose exchange	[]
0,576923076923077	L-Glutamine exchange	[]
0,576923076923077	Histamine exchange	[]
0,576923076923077	Thiamin triphosphate exchange	[]
0,576923076923077	glucose transport via sodium symport	Transport, Extracellular
0,576923076923077	glycine reversible transport via proton symport	Transport, Extracellular
0,576923076923077	glycine transport via sodium symport	Transport, Extracellular
0,576923076923077	L-histidine transport via diffusion (extracellular to cytosol)	Transport, Extracellular
0,576923076923077	hydroxy-delta-5-steroid dehydrogenase, 3 beta- and steroid delta-isomerase 7	Bile Acid Biosynthesis
0,576923076923077	Na+-K+-Cl- cotransport (NH4+)	Transport, Extracellular
0,576923076923077	pyrroline-5-carboxylate reductase (m)	Arginine and Proline Metabolism
0,576923076923077	phosphatidylinositol-5-phosphate 4-kinase	Inositol Phosphate Metabolism
0,576923076923077	Phosphatidylserine synthase homo sapiens	Glycerophospholipid Metabolism
0,576923076923077	purine-nucleoside phosphorylase (Deoxyguanosine)	Purine Catabolism
0,576923076923077	Previtamin D3 formation	Vitamin D
0,576923076923077	retinol dehydrogenase (13-cis,NADH)	Vitamin A Metabolism
0,576923076923077	retinol isomerase (11-cis)	Vitamin A Metabolism
0,576923076923077	retinol isomerase (13-cis)	Vitamin A Metabolism
0,576923076923077	Serine transport (Na, H coupled)	Transport, Extracellular
0,576923076923077	sphingomyelinase	Sphingolipid Metabolism
0,576923076923077	sulfate transport via bicarbonate countertransport	Transport, Extracellular
0,576923076923077	bile acid intracellular transport	Transport, Extracellular
0,576923076923077	Thiamine triphosphate transport in via anion antiport	Transport, Extracellular
0,576923076923077	UMP kinase (dGTP)	Nucleotides
0,576923076923077	Vitamin D3 formation	Vitamin D
0,567307692307692	R group artificial flux	R Group Synthesis
0,567307692307692	citrate transport via sodium symport	Transport, Extracellular
0,567307692307692	Creatine transport (sodium symport) (2:1)	Transport, Extracellular
0,567307692307692	cytidine facilated transport in cytosol	Transport, Extracellular
0,567307692307692	cytidylate kinase (dCMP,dCTP)	Nucleotides
0,567307692307692	dopamine beta-monooxygenase	Tyrosine metabolism
0,567307692307692	Dopamine reversible transport in via sodium symport (1:2)	Transport, Extracellular
0,567307692307692	D-lactate transport via proton symport	Transport, Extracellular
0,567307692307692	Citrate exchange	[]
0,567307692307692	Creatine exchange	[]
0,567307692307692	Hypoxanthine exchange	[]
0,567307692307692	D-lactate exchange	[]
0,567307692307692	UMP exchange	[]
0,567307692307692	guanidinoacetate N-methyltransferase (c)	Urea cycle/amino group metabolism
0,567307692307692	glycine amidinotransferase (c)	Urea cycle/amino group metabolism
0,567307692307692	hydroxymethylglutaryl-CoA lyase	Cholesterol Metabolism
0,567307692307692	Hypoxanthine transport	Transport, Extracellular
0,567307692307692	L-lactate transport via diffusion (cytosol to mitochondria)	Transport, Mitochondrial
0,567307692307692	sodium transport (uniport)	Transport, Extracellular
0,567307692307692	5-nucleotidase (CMP)	Pyrimidine Catabolism
0,567307692307692	UMP kinase (GTP),nuclear	Nucleotides
0,567307692307692	uridine facilated transport in cytosol	Transport, Extracellular
0,557692307692308	5-glutamyl-10FTHF transport, mitochondrial	Transport, Mitochondrial
0,557692307692308	25-hydroxyvitamin D3 transport in cytoplasm	Transport, Extracellular
0,557692307692308	bicarbonate transport (Na/HCO3 1:3 cotransport)	Transport, Extracellular
0,557692307692308	5-glutamyl-THF transport, lysosomal	Transport, Lysosomal
0,557692307692308	acetone transport via proton symport	Transport, Extracellular
0,557692307692308	adenosine facilated transport in cytosol	Transport, Extracellular
0,557692307692308	fatty acid transport via diffusion	Transport, Extracellular
0,557692307692308	Alanine transport (Na, H coupled)	Transport, Extracellular
0,557692307692308	fatty acid intracellular transport	Transport, Peroxisomal
0,557692307692308	R group to palmitate conversion	R Group Synthesis
0,557692307692308	cytidylate kinase (dCMP),nuclear	Nucleotides
0,557692307692308	cytidylate kinase (dCMP,CTP),nuclear	Nucleotides
0,557692307692308	cytidylate kinase (CMP,dATP),nuclear	Nucleotides
0,557692307692308	deoxyuridine phosphorylase	Nucleotides
0,557692307692308	Acetone exchange	[]
0,557692307692308	Dopamine exchange	[]
0,557692307692308	Oxidized glutathione exchange	[]
0,557692307692308	Reduced glutathione exchange	[]
0,557692307692308	methanol exchange	[]
0,557692307692308	fatty acid retinol exchange	[]
0,557692307692308	C226 fatty acid activation	Fatty acid activation
0,557692307692308	folylpolyglutamate synthetase (10fthf)	Folate Metabolism
0,557692307692308	Gamma-glutamyl hydrolase (5THF), extracellular	Folate Metabolism
0,557692307692308	glutathione peroxidase (e)	Glutathione Metabolism
0,557692307692308	H2O endoplasmic reticulum transport	Transport, Endoplasmic Reticular
0,557692307692308	H2O transport, mitochondrial	Transport, Mitochondrial
0,557692307692308	hydroxy-delta-5-steroid dehydrogenase, 3 beta- and steroid delta-isomerase 7	Bile Acid Biosynthesis
0,557692307692308	L-lactate reversible transport via sodium symport	Transport, Extracellular
0,557692307692308	Methanol diffusion	Transport, Extracellular
0,557692307692308	L-methionine transport in via sodium symport	Transport, Extracellular
0,557692307692308	nucleoside-diphosphate kinase (ATP:dCDP), nuclear	Nucleotides
0,557692307692308	nucleoside-diphosphate kinase (ATP:dADP), nuclear	Nucleotides
0,557692307692308	NICRNS	NAD Metabolism
0,557692307692308	ornithine mitochondrial transport via proton antiport	Transport, Mitochondrial
0,557692307692308	sterol 12-alpha-hydroxylase (nadh)	Bile Acid Biosynthesis
0,557692307692308	Pyridoxal 5-phosphate phosphatase	Vitamin B6 Metabolism
0,557692307692308	UMP kinase (dATP)	Nucleotides
0,557692307692308	UMP kinase (dATP),nuclear	Nucleotides
0,557692307692308	UMP kinase (dGTP),nuclear	Nucleotides
0,557692307692308	xylulokinase	Pentose and Glucuronate Interconversions
0,548076923076923	6-glutamyl-10FTHF transport, mitochondrial	Transport, Mitochondrial
0,548076923076923	bicarbonate transport (Na/HCO3 1:2 cotransport)	Transport, Extracellular
0,548076923076923	6-glutamyl-THF transport, lysosomal	Transport, Lysosomal
0,548076923076923	acetaldehyde reversible transport	Transport, Extracellular
0,548076923076923	adenylate kinase	Nucleotides
0,548076923076923	adenosine transport (1:2 Na/Adn cotransport)	Transport, Extracellular
0,548076923076923	ascorbic acid oxidase	Ascorbate and Aldarate Metabolism
0,548076923076923	Biotin uptake (antiport)	Transport, Extracellular
0,548076923076923	cytidylate kinase (CMP,dGTP),nuclear	Nucleotides
0,548076923076923	cytidylate kinase (dCMP,dGTP)	Nucleotides
0,548076923076923	cytidylate kinase (dCMP)	Nucleotides
0,548076923076923	cytidylate kinase (CMP,UTP)	Nucleotides
0,548076923076923	cytidylate kinase (CMP,dATP)	Nucleotides
0,548076923076923	cytidylate kinase (CMP,dCTP)	Nucleotides
0,548076923076923	cytidylate kinase (CMP,dCTP),nuclear	Nucleotides
0,548076923076923	fatty acyl-CoA desaturase (n-C18:2CoA -> n-C18:3CoA)	Fatty acid elongation
0,548076923076923	fatty acyl-CoA desaturase (n-C24:5CoA -> n-C24:6CoA)	Fatty acid elongation
0,548076923076923	DM dttp(n)	[]
0,548076923076923	dTDP transport via dUDP antiport	Transport, Mitochondrial
0,548076923076923	dCDP transport via dGDP antiport	Transport, Mitochondrial
0,548076923076923	Acetaldehyde exchange	[]
0,548076923076923	Retinoate exchange	[]
0,548076923076923	fatty-acyl-CoA elongation (n-C18:3CoA)	Fatty acid elongation
0,548076923076923	folylpolyglutamate synthetase	Folate Metabolism
0,548076923076923	Glutamate transport via Na, H symport and K antiport	Transport, Extracellular
0,548076923076923	guanosine transport in via sodium symport	Transport, Extracellular
0,548076923076923	L-isoleucine transport in via sodium symport	Transport, Extracellular
0,548076923076923	lipase, extracellular	Fatty Acid Metabolism
0,548076923076923	Lecithin retinol acyltransferase	Vitamin A Metabolism
0,548076923076923	NADH dehydrogenase, mitochondrial	Oxidative Phosphorylation
0,548076923076923	NADH transporter, endoplasmic reticulum	Transport, Endoplasmic Reticular
0,548076923076923	NAD transporter, endoplasmic reticulum	Transport, Endoplasmic Reticular
0,548076923076923	5-nucleotidase (GMP), extracellular	Nucleotides
0,548076923076923	pyrroline-5-carboxylate reductase (m)	Arginine and Proline Metabolism
0,548076923076923	phosphatidylcholine scramblase	Transport, Endoplasmic Reticular
0,548076923076923	phosphofructokinase	Glycolysis/Gluconeogenesis
0,548076923076923	retinyl ester hydrolase, extracellular	Vitamin A Metabolism
0,548076923076923	retinoic acid transport	Transport, Extracellular
0,548076923076923	R total flux	R Group Synthesis
0,548076923076923	R total flux	R Group Synthesis
0,548076923076923	fatty acid intracellular transport	Transport, Peroxisomal
0,548076923076923	UMP kinase (CTP),nuclear	Nucleotides
0,548076923076923	UMP kinase, nuclear	Nucleotides
0,538461538461538	5-glutamyl-10FTHF transport, lysosomal	Transport, Lysosomal
0,538461538461538	6-glutamyl-THF transport,m mitochondrial	Transport, Mitochondrial
0,538461538461538	7-glutamyl-THF transport, lysosomal	Transport, Lysosomal
0,538461538461538	4-aminobutyrate reversible transport in via proton symport	Transport, Extracellular
0,538461538461538	L-alanine reversible transport via proton symport	Transport, Extracellular
0,538461538461538	Asparagine transport (Na, H coupled)	Transport, Extracellular
0,538461538461538	L-carnitine outward transport (H+ antiport)	Transport, Extracellular
0,538461538461538	cytidylate kinase (CMP)	Nucleotides
0,538461538461538	cytidylate kinase (dCMP,dGTP),nuclear	Nucleotides
0,538461538461538	cytidylate kinase (dCMP,dATP)	Nucleotides
0,538461538461538	cytidylate kinase (dCMP,UTP)	Nucleotides
0,538461538461538	cytidylate kinase (CMP),nuclear	Nucleotides
0,538461538461538	cytidylate kinase (dCMP,GTP),nuclear	Nucleotides
0,538461538461538	cytidylate kinase (CMP),nuclear	Nucleotides
0,538461538461538	cytidylate kinase (CMP,CTP),nuclear	Nucleotides
0,538461538461538	stearoyl-CoA desaturase (n-C18:0CoA -> n-C18:1CoA)	Fatty acid elongation
0,538461538461538	fatty acyl-CoA desaturase (n-C18:2CoA -> n-C18:3CoA)	Fatty acid elongation
0,538461538461538	dADP transport via dCDP antiport	Transport, Mitochondrial
0,538461538461538	dUDP transport via dCDP antiport	Transport, Mitochondrial
0,538461538461538	dGDP transport via dUDP antiport	Transport, Mitochondrial
0,538461538461538	dCTP transport via dGDP antiport	Transport, Mitochondrial
0,538461538461538	dADP transport via dUDP antiport	Transport, Mitochondrial
0,538461538461538	Cholesterol exchange	[]
0,538461538461538	Pyruvate exchange	[]
0,538461538461538	Gamma-glutamyl hydrolase (7THF), lysosomal	Folate Metabolism
0,538461538461538	Glutathione dehydrogenase (dehydroascorbate reductase)	Ascorbate and Aldarate Metabolism
0,538461538461538	Hypotaurine oxidase	Taurine and hypotaurine metabolism
0,538461538461538	malic enzyme (NADP)	Pyruvate Metabolism
0,538461538461538	methionine synthase	Methionine Metabolism
0,538461538461538	NADH transporter, peroxisome	Transport, Peroxisomal
0,538461538461538	NAD transporter, peroxisome	Transport, Peroxisomal
0,538461538461538	nucleoside-diphosphate kinase (ATP:UDP), nuclear	Nucleotides
0,538461538461538	nucleoside-diphosphate kinase (ATP:CDP),nuclear	Nucleotides
0,538461538461538	5-nucleotidase (AMP)	Nucleotides
0,538461538461538	pyrroline-5-carboxylate reductase	Urea cycle/amino group metabolism
0,538461538461538	pyrroline-5-carboxylate reductase	Urea cycle/amino group metabolism
0,538461538461538	phosphatidylinositol-3,4,5-trisphosphate 5-phosphatase, nuclear	Inositol Phosphate Metabolism
0,538461538461538	phosphatidylinositol-3-phosphate 3-phosphatase, nuclear	Inositol Phosphate Metabolism
0,538461538461538	phosphatidylinositol 4-kinase	Glycerophospholipid Metabolism
0,538461538461538	phospholipase A2	Glycerophospholipid Metabolism
0,538461538461538	Peroxidase (multiple substrates)	Miscellaneous
0,538461538461538	proline oxidase (L-proline, NAD)	Arginine and Proline Metabolism
0,538461538461538	Na+/Proline-L symporter	Transport, Extracellular
0,538461538461538	pyruvate reversible transport via proton symport	Transport, Extracellular
0,538461538461538	sphingolipid long chain base kinase (sphinganine)	Sphingolipid Metabolism
0,538461538461538	L-tyrosine transport in via sodium symport	Transport, Extracellular
0,528846153846154	2-Aminoacrylate hydrolysis	Glycine, Serine, and Threonine Metabolism
0,528846153846154	3-Sulfino-L-alanine carboxy-lyase	Taurine and hypotaurine metabolism
0,528846153846154	cysteinesulfinic acid oxidase	Taurine and hypotaurine metabolism
0,528846153846154	acetoacetate transport via proton symport	Transport, Extracellular
0,528846153846154	adentylate kinase (GTP)	Nucleotides
0,528846153846154	adenine phosphoribosyltransferase	Salvage Pathway
0,528846153846154	alcohol dehydrogenase (ethanol, NADP), forward reaction	Glycolysis/Gluconeogenesis
0,528846153846154	3,5-bisphosphate nucleotidase (paps)	Nucleotides
0,528846153846154	choline transport via diffusion (cytosol to mitochondria)	Transport, Mitochondrial
0,528846153846154	L-carnitine reversible transport	Transport, Extracellular
0,528846153846154	L-carnitine inward transport by Na+ symport	Transport, Extracellular
0,528846153846154	cytidine transport in via sodium symport	Transport, Extracellular
0,528846153846154	cytidylate kinase (CMP,dGTP)	Nucleotides
0,528846153846154	cytidylate kinase (dCMP,dCTP),nuclear	Nucleotides
0,528846153846154	cytidylate kinase (dCMP,dATP),nuclear	Nucleotides
0,528846153846154	cytidylate kinase (dCMP)	Nucleotides
0,528846153846154	cytidylate kinase (CMP,UTP),nuclear	Nucleotides
0,528846153846154	6,7-dihydropteridine reduction	Tetrahydrobiopterin
0,528846153846154	dATP demand	[]
0,528846153846154	DM dgtp(m)	[]
0,528846153846154	dUDP transport via dGDP antiport	Transport, Mitochondrial
0,528846153846154	dTDP transport via dADP antiport	Transport, Mitochondrial
0,528846153846154	dTDP transport via dCDP antiport	Transport, Mitochondrial
0,528846153846154	dCDP transport via dUDP antiport	Transport, Mitochondrial
0,528846153846154	dTTP transport via dUDP antiport	Transport, Mitochondrial
0,528846153846154	dATP transport via dGDP antiport	Transport, Mitochondrial
0,528846153846154	dADP transport via dTDP antiport	Transport, Mitochondrial
0,528846153846154	deoxyuridine transport via diffusion	Transport, Extracellular
0,528846153846154	17-beta-D-glucuronide transport (ATP-dependent)	Transport, Extracellular
0,528846153846154	Acetoacetate exchange	[]
0,528846153846154	Deoxyuridine exchange	[]
0,528846153846154	GMP exchange	[]
0,528846153846154	L-Proline exchange	[]
0,528846153846154	9-cis-retinol exchange	[]
0,528846153846154	Xylitol exchange	[]
0,528846153846154	fatty-acyl-CoA elongation (n-C20:4CoA)	Fatty acid elongation
0,528846153846154	fatty-acyl-CoA elongation (n-C20:4CoA)	Fatty acid elongation
0,528846153846154	folylpolyglutamate synthetase	Folate Metabolism
0,528846153846154	folylpolyglutamate synthetase (10fthf)	Folate Metabolism
0,528846153846154	L-histidine transport in via sodium symport	Transport, Extracellular
0,528846153846154	3-Sulfoalanine carboxy-lyase	Taurine and hypotaurine metabolism
0,528846153846154	L-Lactate dehydrogenase, cytosolic/mitochondrial	Pyruvate Metabolism
0,528846153846154	methyglyoxylate synthase 2 (from g3p)	Pyruvate Metabolism
0,528846153846154	monoacylglycerol acyltransferase	Triacylglycerol Synthesis
0,528846153846154	nicotinamide-nucleotide adenylyltransferase	NAD Metabolism
0,528846153846154	nicotinate-nucleotide adenylyltransferase	NAD Metabolism
0,528846153846154	2-Oxobutanoate dehydrogenase, cytosolic	Glycine, Serine, and Threonine Metabolism
0,528846153846154	phosphatidylinositol 4,5-bisphosphate 3-kinase, nuclear	Inositol Phosphate Metabolism
0,528846153846154	phosphatidylinositol-4,5-bisphosphate 5-phosphatase, nuclear	Inositol Phosphate Metabolism
0,528846153846154	L-proline transport, mitochondrial	Transport, Mitochondrial
0,528846153846154	pyridoxal kinase	Vitamin B6 Metabolism
0,528846153846154	retinyl ester hydrolase (9-cis), extracellular	Vitamin A Metabolism
0,528846153846154	ribose transport via diffusion	Transport, Extracellular
0,528846153846154	ribose transport in via proton symporter	Transport, Extracellular
0,528846153846154	UMP kinase (dCTP),nuclear	Nucleotides
0,528846153846154	L-valine transport in via sodium symport	Transport, Extracellular
0,528846153846154	Xylitol transport via passive diffusion	Transport, Extracellular
0,519230769230769	L-arabinitol transport via passive diffusion	Transport, Extracellular
0,519230769230769	acetoacetate intracellular transport unknown mechanism	Transport, Peroxisomal
0,519230769230769	adenine reversible transport, cytosol	Transport, Extracellular
0,519230769230769	adenosine transport (Na/Adn cotransport)	Transport, Extracellular
0,519230769230769	R group artificial flux (C18:3, n-3)	R Group Synthesis
0,519230769230769	R group artificial flux	R Group Synthesis
0,519230769230769	R group artificial flux	R Group Synthesis
0,519230769230769	R group artificial flux	R Group Synthesis
0,519230769230769	R group artificial flux	R Group Synthesis
0,519230769230769	L-asparagine transport in via sodium symport	Transport, Extracellular
0,519230769230769	glucuronidated compound transport	Transport, Endoplasmic Reticular
0,519230769230769	Choline kinase	Glycerophospholipid Metabolism
0,519230769230769	chloride transport via formate countertransport	Transport, Extracellular
0,519230769230769	chloride transport via iodide countertransport	Transport, Extracellular
0,519230769230769	L-carnitine inward uniport	Transport, Extracellular
0,519230769230769	cytidine transport (1:2 Na/cytd cotransport)	Transport, Extracellular
0,519230769230769	cytidylate kinase (dCMP,CTP),nuclear	Nucleotides
0,519230769230769	D-alanine transport via proton symport	Transport, Extracellular
0,519230769230769	deoxycytidine transport via diffusion	Transport, Extracellular
0,519230769230769	stearoyl-CoA desaturase (n-C18:0CoA -> n-C18:1CoA)	Fatty acid elongation
0,519230769230769	deoyguanosine transport via diffusion	Transport, Extracellular
0,519230769230769	Ethanolamine phosphate demand	[]
0,519230769230769	dADP transport via dGDP antiport	Transport, Mitochondrial
0,519230769230769	dUDP transport via dTDP antiport	Transport, Mitochondrial
0,519230769230769	dUDP transport via dADP antiport	Transport, Mitochondrial
0,519230769230769	dTDP transport via dGTP antiport	Transport, Mitochondrial
0,519230769230769	dCDP transport via dTDP antiport	Transport, Mitochondrial
0,519230769230769	dCDP transport via dADP antiport	Transport, Mitochondrial
0,519230769230769	dGDP transport via dTDP antiport	Transport, Mitochondrial
0,519230769230769	dGDP transport via dADP antiport	Transport, Mitochondrial
0,519230769230769	dGDP transport via dCDP antiport	Transport, Mitochondrial
0,519230769230769	dATP transport via dCDP antiport	Transport, Mitochondrial
0,519230769230769	dUTP transport via dADP antiport	Transport, Mitochondrial
0,519230769230769	dUTP transport via dCDP antiport	Transport, Mitochondrial
0,519230769230769	dTTP transport via dGDP antiport	Transport, Mitochondrial
0,519230769230769	dTTP transport via dCDP antiport	Transport, Mitochondrial
0,519230769230769	dCTP transport via dUDP antiport	Transport, Mitochondrial
0,519230769230769	dGTP transport via dGDP antiport	Transport, Mitochondrial
0,519230769230769	dATP transport via dADP antiport	Transport, Mitochondrial
0,519230769230769	estrone-3-sulfate transport via sodium cotransport	Transport, Extracellular
0,519230769230769	L-Arabinitol exchange	[]
0,519230769230769	Adenine exchange	[]
0,519230769230769	D-Alanine exchange	[]
0,519230769230769	Bilirubin beta-diglucuronide exchange	[]
0,519230769230769	Deoxycytidine exchange	[]
0,519230769230769	Deoxyguanosine exchange	[]
0,519230769230769	Formate exchange	[]
0,519230769230769	GDP exchange	[]
0,519230769230769	Glycine betaine exchange	[]
0,519230769230769	Guanine exchange	[]
0,519230769230769	Nicotinamide exchange	[]
0,519230769230769	phosphatidylethanolamine (homo sapiens) exchange	[]
0,519230769230769	Uracil exchange	[]
0,519230769230769	glutamine-fructose-6-phosphate transaminase	Aminosugar Metabolism
0,519230769230769	L-glutamine reversible transport via sodium symport	Transport, Extracellular
0,519230769230769	Betaine transport (sodium symport) (2:1)	Transport, Extracellular
0,519230769230769	hydroxyacylglutathione hydrolase	Pyruvate Metabolism
0,519230769230769	GMP synthase	Nucleotides
0,519230769230769	guanosine transport in via sodium (1:2) symport	Transport, Extracellular
0,519230769230769	Guanine transport	Transport, Extracellular
0,519230769230769	palmitate ER export	Transport, Endoplasmic Reticular
0,519230769230769	hydroxymethylglutaryl-CoA lyase	Cholesterol Metabolism
0,519230769230769	testicular 17-beta-hydroxysteroid dehydrogenase	Steroid Metabolism
0,519230769230769	17-beta-hydroxysteroid dehydrogenase	Steroid Metabolism
0,519230769230769	3 alpha-hydroxysteroid dehydrogenase (type 3)	Steroid Metabolism
0,519230769230769	3 alpha-hydroxysteroid dehydrogenase (type 3)	Steroid Metabolism
0,519230769230769	Uncoupling protein	Transport, Mitochondrial
0,519230769230769	Iodide uniport	Transport, Extracellular
0,519230769230769	3-mercaptopyruvate sulfurtransferase	Cysteine Metabolism
0,519230769230769	methylglyoxal synthase	Pyruvate Metabolism
0,519230769230769	inositol-1,4-bisphosphate 4-phosphatase	Inositol Phosphate Metabolism
0,519230769230769	Nicotinamide acid uptake	Transport, Extracellular
0,519230769230769	5-nucleotidase (UMP), extracellular	Nucleotides
0,519230769230769	5-nucleotidase (GMP)	Nucleotides
0,519230769230769	oxalate transport via bicarbonate countertransport	Transport, Extracellular
0,519230769230769	phosphatidylethanolamine flippase	Transport, Extracellular
0,519230769230769	phosphatidylinositol-3,4-bisphosphate 4-phosphatase, nuclear	Inositol Phosphate Metabolism
0,519230769230769	phosphatidylinositol 4-phosphate 5-kinase	Glycerophospholipid Metabolism
0,519230769230769	phosphatidylinositol-4-phosphate 4-phosphatase	Inositol Phosphate Metabolism
0,519230769230769	phosphatidylinositol 4-kinase, nuclear	Inositol Phosphate Metabolism
0,519230769230769	phosphatidic acid phosphatase	Triacylglycerol Synthesis
0,519230769230769	retinol acyltransferase	Vitamin A Metabolism
0,519230769230769	retinyl ester hydrolase (9-cis)	Vitamin A Metabolism
0,519230769230769	Serine/Lysine Na-dependent exchange (Ser in)	Transport, Extracellular
0,519230769230769	Sphingosine-1-phosphate lyase	Sphingolipid Metabolism
0,519230769230769	superoxide dismutase, extracellular	ROS Detoxification
0,519230769230769	fatty acid intracellular transport	Transport, Peroxisomal
0,519230769230769	thymidine transport in via sodium symport	Transport, Extracellular
0,519230769230769	thymidine transport (1:2 Na/Thymd cotransport)	Transport, Extracellular
0,519230769230769	L-threonine via sodium symport	Transport, Extracellular
0,519230769230769	thymd transport	Transport, Extracellular
0,519230769230769	L-tryptophan transport in via sodium symport	Transport, Extracellular
0,519230769230769	UDP-glucuronosyltransferase 1-10 precursor, microsomal	Steroid Metabolism
0,519230769230769	uracil transport via facilated diffusion	Transport, Extracellular
0,519230769230769	uridine transport in via sodium symport	Transport, Extracellular
0,519230769230769	Vitamin D3 release	Transport, Extracellular
0,519230769230769	Vitamin D3 transport from mitochondria	Transport, Mitochondrial
0,519230769230769	xanthine dehydrogenase, peroxisomal	Purine Catabolism
0,509615384615385	6-glutamyl-10FTHF transport, lysosomal	Transport, Lysosomal
0,509615384615385	7-glutamyl-10FTHF transport, lysosomal	Transport, Lysosomal
0,509615384615385	24,25-Dihydroxyvitamin D3 transport from cytoplasm	Transport, Extracellular
0,509615384615385	24,25-Dihydroxyvitamin D3 transport from mitochondria	Transport, Mitochondrial
0,509615384615385	24R-Vitamin D-25-hydroxylase (D3)	Vitamin D
0,509615384615385	25-hydroxyvitamin D2 transport from cytoplasm	Transport, Extracellular
0,509615384615385	2-Aminoacrylate sulfotransferase	Cysteine Metabolism
0,509615384615385	3-Dehydrosphinganine reductase	Sphingolipid Metabolism
0,509615384615385	3-methyl-2-oxobutanoate mitochondrial transport via proton symport	Transport, Mitochondrial
0,509615384615385	4-methyl-2-oxopentanoate mitochondrial transport via proton symport	Transport, Mitochondrial
0,509615384615385	5-glutamyl-DHF transport, lysosomal	Transport, Lysosomal
0,509615384615385	5-formyltetrahydrofolate transport via anion exchange	Transport, Extracellular
0,509615384615385	6-glutamyl-DHF transport, lysosomal	Transport, Lysosomal
0,509615384615385	7-glutamyl-DHF transport, lysosomal	Transport, Lysosomal
0,509615384615385	acylphosphatase	Glycolysis/Gluconeogenesis
0,509615384615385	1-acylglycerol-3-phosphate O-acyltransferase 1	Triacylglycerol Synthesis
0,509615384615385	R group artificial flux	R Group Synthesis
0,509615384615385	R group artificial flux (C16:1)	R Group Synthesis
0,509615384615385	R group artificial flux	R Group Synthesis
0,509615384615385	R group artificial flux	R Group Synthesis
0,509615384615385	R group artificial flux	R Group Synthesis
0,509615384615385	R group artificial flux	R Group Synthesis
0,509615384615385	R group artificial flux	R Group Synthesis
0,509615384615385	R group artificial flux	R Group Synthesis
0,509615384615385	R group artificial flux	R Group Synthesis
0,509615384615385	R group artificial flux	R Group Synthesis
0,509615384615385	R group artificial flux	R Group Synthesis
0,509615384615385	R group artificial flux	R Group Synthesis
0,509615384615385	R group artificial flux	R Group Synthesis
0,509615384615385	R group artificial flux	R Group Synthesis
0,509615384615385	R group artificial flux	R Group Synthesis
0,509615384615385	L-ascorbate transport via facilitated diffusion	Transport, Extracellular
0,509615384615385	L-ascorbate transport via proton symport	Transport, Extracellular
0,509615384615385	L-aspartate transport via Na, H symport and K antiport	Transport, Extracellular
0,509615384615385	alpha-Tocopherol (Vit. E) transport	Transport, Extracellular
0,509615384615385	beta-Carotene dioxygenase	Vitamin A Metabolism
0,509615384615385	biotinidase (biotin)	Biotin Metabolism
0,509615384615385	beta-ureidopropionase (D-3-amino-isobutanoate forming)	Pyrimidine Catabolism
0,509615384615385	beta-Tocopherol (Vit. E) transport	Transport, Extracellular
0,509615384615385	beta-carotene transport via diffusion	Transport, Extracellular
0,509615384615385	Ceramide kinase	Sphingolipid Metabolism
0,509615384615385	cholate transport via bicarbonate countertransport	Transport, Extracellular
0,509615384615385	crmp hs transport	Transport, Extracellular
0,509615384615385	CTP synthase (NH3)	Nucleotides
0,509615384615385	CTP synthase (glutamine)	Pyrimidine Biosynthesis
0,509615384615385	Cysteamine oxygenase	Taurine and hypotaurine metabolism
0,509615384615385	L-cysteine reversible transport via sodium symport	Transport, Extracellular
0,509615384615385	cytidine kinase (ATP)	Nucleotides
0,509615384615385	cytidine deaminase, nuclear	Nucleotides
0,509615384615385	cytidine transport in nucleus	Transport, Nuclear
0,509615384615385	deoxyadenosine kinase	Nucleotides
0,509615384615385	dCTP diffusion in nucleus	Transport, Nuclear
0,509615384615385	fatty acyl-CoA desaturase (n-C18:1CoA -> n-C18:2CoA)	Fatty acid elongation
0,509615384615385	fatty acyl-CoA desaturase (n-C18:1CoA -> n-C18:2CoA)	Fatty acid elongation
0,509615384615385	fatty acyl-CoA desaturase (n-C18:1CoA -> n-C18:2CoA)	Fatty acid elongation
0,509615384615385	deoxyguanylate kinase (dGMP:dATP) (mitochondrial)	Nucleotides
0,509615384615385	deoxyguanosine kinase	Nucleotides
0,509615384615385	deoyguanosine transport in mitochondria	Transport, Mitochondrial
0,509615384615385	dihydropyrimidinase (dihydrothymine)	Pyrimidine Catabolism
0,509615384615385	13-cis-retinoate demand	[]
0,509615384615385	alpha-Tocopherol demand	[]
0,509615384615385	beta-tocopherol demand	[]
0,509615384615385	DM dctp(n)	[]
0,509615384615385	dUDP transport via ATP antiport	Transport, Mitochondrial
0,509615384615385	dTDP transport via ADP antiport	Transport, Mitochondrial
0,509615384615385	dUTP transport via dTDP antiport	Transport, Mitochondrial
0,509615384615385	dTTP transport via dTDP antiport	Transport, Mitochondrial
0,509615384615385	dTTP transport via dADP antiport	Transport, Mitochondrial
0,509615384615385	dCTP transport via dCDP antiport	Transport, Mitochondrial
0,509615384615385	dCTP transport via dADP antiport	Transport, Mitochondrial
0,509615384615385	dCTP transport via ATP antiport	Transport, Mitochondrial
0,509615384615385	dGTP transport via ATP antiport	Transport, Mitochondrial
0,509615384615385	dGTP transport via dADP antiport	Transport, Mitochondrial
0,509615384615385	dATP transport via dTDP antiport	Transport, Mitochondrial
0,509615384615385	dGTP transport via dTDP antiport	Transport, Mitochondrial
0,509615384615385	Dopamine secretion via secretory vesicle (ATP driven)	Transport, Extracellular
0,509615384615385	deoxyribose transport via diffusion	Transport, Extracellular
0,509615384615385	dihydrothymin dehydrogenase (NADP)	Pyrimidine Catabolism
0,509615384615385	D-3-amino-isobutyrate transport	Transport, Extracellular
0,509615384615385	24R,25-Dihydroxyvitamin D3 exchange	[]
0,509615384615385	D-3-Amino-isobutanoate exchange	[]
0,509615384615385	5-Formyltetrahydrofolate exchange	[]
0,509615384615385	L-Asparagine exchange	[]
0,509615384615385	L-Aspartate exchange	[]
0,509615384615385	alpha-Tocopherol exchange	[]
0,509615384615385	beta-tocopherol exchange	[]
0,509615384615385	beta-Carotene exchange	[]
0,509615384615385	Ceramide 1-phosphate exchange	[]
0,509615384615385	Deoxyribose exchange	[]
0,509615384615385	Folate exchange	[]
0,509615384615385	3-mercaptolactate-cysteine disulfide exchange	[]
0,509615384615385	Pyridoxal exchange	[]
0,509615384615385	PA6 exchange	[]
0,509615384615385	Sarcosine exchange	[]
0,509615384615385	L-Threonine exchange	[]
0,509615384615385	UDP exchange	[]
0,509615384615385	fatty-acyl-CoA elongation (n-C20:5CoA)	Fatty acid elongation
0,509615384615385	folate reductase	Folate Metabolism
0,509615384615385	folate transport via anion exchange	Transport, Extracellular
0,509615384615385	folylpolyglutamate synthetase (DHF)	Folate Metabolism
0,509615384615385	folylpolyglutamate synthetase (10fthf)	Folate Metabolism
0,509615384615385	5-formethyltetrahydrofolate cyclo-ligase	Folate Metabolism
0,509615384615385	alpha-fucosidase, extracellular	N-Glycan Degradation
0,509615384615385	glucosamine-6-phosphate deaminase	Aminosugar Metabolism
0,509615384615385	Gamma-glutamyl hydrolase (10FTHF7GLU), lysosomal	Folate Metabolism
0,509615384615385	Gamma-glutamyl hydrolase (7DHF), lysosomal	Folate Metabolism
0,509615384615385	L-glutamate secretion via secretory vesicle (ATP driven)	Transport, Extracellular
0,509615384615385	GMP reductase	Nucleotides
0,509615384615385	glycerol-3-phosphate acyltransferase	Triacylglycerol Synthesis
0,509615384615385	Histamine secretion via secretory vesicle (ATP driven)	Transport, Extracellular
0,509615384615385	hydroxypyruvate decarboxylase	Glyoxylate and Dicarboxylate Metabolism
0,509615384615385	hypoxanthine diffusion in peroxisome	Transport, Peroxisomal
0,509615384615385	inosine transport in via sodium symport	Transport, Extracellular
0,509615384615385	leucine transaminase	Valine, Leucine, and Isoleucine Metabolism
0,509615384615385	L-lysine transport in via sodium symport	Transport, Extracellular
0,509615384615385	3-mercaptolactate:cysteine reductase	Cysteine Metabolism
0,509615384615385	3-Mercaptolactate:NAD+ oxidoreductase	Cysteine Metabolism
0,509615384615385	3-mercaptolactate-cysteine disulfide transport, extracellular	Transport, Extracellular
0,509615384615385	inositol-1,3,4-trisphosphate 4-phosphatase	Inositol Phosphate Metabolism
0,509615384615385	inositol-1,3,4-trisphosphate 1-phosphatase	Inositol Phosphate Metabolism
0,509615384615385	inositol-1,3-bisphosphate 3-phosphatase	Inositol Phosphate Metabolism
0,509615384615385	inositol-1,4-bisphosphate 1-phosphatase	Inositol Phosphate Metabolism
0,509615384615385	inositol-3,4-bisphosphate 4-phosphatase	Inositol Phosphate Metabolism
0,509615384615385	myo-inositol 3-phosphatase	Inositol Phosphate Metabolism
0,509615384615385	myo-inositol 4-phosphatase	Inositol Phosphate Metabolism
0,509615384615385	malonate-semialdehyde dehydrogenase (acetylating), mitochondrial	Valine, Leucine, and Isoleucine Metabolism
0,509615384615385	NADPH transporter, endoplasmic reticulum	Transport, Endoplasmic Reticular
0,509615384615385	NADP transporter, endoplasmic reticulum	Transport, Endoplasmic Reticular
0,509615384615385	NAD transport, nuclear through pores	Transport, Nuclear
0,509615384615385	nucleoside-diphosphatase (dCDP)	Nucleotides
0,509615384615385	ammonia nuclear transport	Transport, Nuclear
0,509615384615385	nicotinamide-nucleotide adenylyltransferase	NAD Metabolism
0,509615384615385	NMN transport, nuclear trhough pore	Transport, Nuclear
0,509615384615385	Noradrenaline secretion via secretory vesicle (ATP driven)	Transport, Extracellular
0,509615384615385	5-nucleotidase (dAMP)	Nucleotides
0,509615384615385	phosphatase (pan4p)	CoA Catabolism
0,509615384615385	phosphatidylcholine flippase	Transport, Mitochondrial
0,509615384615385	phosphatidylinositol-3,4,5-trisphosphate 3-phosphatase, nuclear	Inositol Phosphate Metabolism
0,509615384615385	phosphatidylinositol-3,4-bisphosphate 3-phosphatase, nuclear	Inositol Phosphate Metabolism
0,509615384615385	phosphatidylinositol 3,4-bisphosphate 5-kinase, nuclear	Inositol Phosphate Metabolism
0,509615384615385	phosphatidylinositol 3-phosphate 4-kinase	Inositol Phosphate Metabolism
0,509615384615385	phosphatidylinositol 3-phosphate 4-kinase, nuclear	Inositol Phosphate Metabolism
0,509615384615385	phosphatidylinositol 4-phosphate 3-kinase, nuclear	Inositol Phosphate Metabolism
0,509615384615385	phosphatidylinositol 4-phosphate 5-kinase, nuclear	Inositol Phosphate Metabolism
0,509615384615385	phosphatidylinositol 5-kinase	Inositol Phosphate Metabolism
0,509615384615385	Hydrolase Class ( RXN R02973)	CoA Catabolism
0,509615384615385	pyridoxal transport via diffusion	Transport, Extracellular
0,509615384615385	13-cis-retinoic acid transport, nuclear	Transport, Nuclear
0,509615384615385	R total flux	R Group Synthesis
0,509615384615385	Sarcosine transport (extracellular to cytosol)	Transport, Extracellular
0,509615384615385	serine C-palmitoyltransferase	Sphingolipid Metabolism
0,509615384615385	L-serine via sodium symport	Transport, Extracellular
0,509615384615385	sulfate transport via oxalate countertransport (2:1)	Transport, Extracellular
0,509615384615385	taurocholate transport via sodium cotransport	Transport, Extracellular
0,509615384615385	thiamine-triphosphatase	Thiamine Metabolism
0,509615384615385	L-threonine deaminase	Glycine, Serine, and Threonine Metabolism
0,509615384615385	T4 transport via bicarbonate countertransport	Transport, Extracellular
0,509615384615385	T4 transport via facilitated diffusion	Transport, Extracellular
0,509615384615385	thymidylate synthase	Nucleotides
0,509615384615385	UMP kinase (UTP),nuclear	Nucleotides
0,509615384615385	uridine transport in nucleus	Transport, Nuclear
0,509615384615385	valine transaminase	Valine, Leucine, and Isoleucine Metabolism
0,509615384615385	xanthine oxidase	Purine Catabolism
0,500000000000000	7-glutamyl-10FTHF transport, mitochondrial	Transport, Mitochondrial
0,500000000000000	delta1-piperideine-2-carboxylate reductase, perixosomal	Lysine Metabolism
0,500000000000000	24,25-Dihydroxyvitamin D2 transport from cytoplasm	Transport, Extracellular
0,500000000000000	24,25-Dihydroxyvitamin D2 transport from mitochondria	Transport, Mitochondrial
0,500000000000000	24R-Vitamin D-25-hydroxylase (D2)	Vitamin D
0,500000000000000	25-hydroxyvitamin D2 transport from mitochondria	Transport, Mitochondrial
0,500000000000000	2-Hydroxybutyrate:NAD+ oxidoreductase	Propanoate Metabolism
0,500000000000000	2-hydroxybutyrate cotransport with proton	Transport, Extracellular
0,500000000000000	3-Methyl-2-oxopentanoate mitochondrial transport via proton symport	Transport, Mitochondrial
0,500000000000000	3-sulfino-alanine transaminase (irreversible)	Cysteine Metabolism
0,500000000000000	3-sulfinopyruvate hydrolase (spotaneous reaction)	Cysteine Metabolism
0,500000000000000	glucuronidated compound transport	Transport, Extracellular
0,500000000000000	glucuronidated compound transport	Transport, Endoplasmic Reticular
0,500000000000000	5 alpha dihydrotesterone intracellular transport	Transport, Endoplasmic Reticular
0,500000000000000	xenobiotic transport	Transport, Extracellular
0,500000000000000	5-hydroxy-L-tryptophan secretion via secretory vesicle (ATP driven)	Transport, Extracellular
0,500000000000000	6-glutamyl-DHF transport,m mitochondrial	Transport, Mitochondrial
0,500000000000000	7-glutamyl-DHF transport,m mitochondrial	Transport, Mitochondrial
0,500000000000000	7-glutamyl-THF transport,m mitochondrial	Transport, Mitochondrial
0,500000000000000	AAPSAS	Lysine Metabolism
0,500000000000000	L-aminoadipate-semialdehyde dehydrogenase (NADH)	Lysine Metabolism
0,500000000000000	acetaldehyde mitochondrial diffusion	Transport, Mitochondrial
0,500000000000000	Acetyl-Coa carboxylase, beta isoform	Fatty Acid Metabolism
0,500000000000000	acetate-CoA ligase (ADP-forming)	Propanoate Metabolism
0,500000000000000	acetone mitochondrial transport via proton symport	Transport, Mitochondrial
0,500000000000000	N-Acetylneuraminate 9-phosphate pyruvate-lyase (pyruvate-phosphorylating)	Aminosugar Metabolism
0,500000000000000	N-Acetylneuraminate 9-phosphate pyruvate-lyase (pyruvate-phosphorylating)	Aminosugar Metabolism
0,500000000000000	N-Acetylneuraminate 9-phosphate phosphohydrolase	Aminosugar Metabolism
0,500000000000000	acetate mitochondrial transport via proton symport	Transport, Mitochondrial
0,500000000000000	Acetoacetate decarboxylation (irreversible), mitochondrial	Propanoate Metabolism
0,500000000000000	adenosine kinase	Nucleotides
0,500000000000000	Adrenaline secretion via secretory vesicle (ATP driven)	Transport, Extracellular
0,500000000000000	xenobiotic transport	Transport, Extracellular
0,500000000000000	aldehyde dehydrogenase (acetylaldehyde, NAD), mitochondrial	Glycolysis/Gluconeogenesis
0,500000000000000	N-acetyl-D-mannosamine kinase	Aminosugar Metabolism
0,500000000000000	xenobiotic transport	Transport, Extracellular
0,500000000000000	L-arginine transport in via sodium symport	Transport, Extracellular
0,500000000000000	R group artificial flux	R Group Synthesis
0,500000000000000	R group artificial flux	R Group Synthesis
0,500000000000000	R group artificial flux	R Group Synthesis
0,500000000000000	R group artificial flux	R Group Synthesis
0,500000000000000	R group artificial flux	R Group Synthesis
0,500000000000000	R group artificial flux	R Group Synthesis
0,500000000000000	R group artificial flux	R Group Synthesis
0,500000000000000	R group artificial flux	R Group Synthesis
0,500000000000000	R group artificial flux	R Group Synthesis
0,500000000000000	R group artificial flux	R Group Synthesis
0,500000000000000	R group artificial flux	R Group Synthesis
0,500000000000000	asparagine synthase (glutamine-hydrolysing)	Alanine and Aspartate Metabolism
0,500000000000000	alpha-tocotrienol (Vit. E) transport	Transport, Extracellular
0,500000000000000	biocytin transport, nuclear	Transport, Nuclear
0,500000000000000	biotinidase (biotin), nuclear	Biotin Metabolism
0,500000000000000	biotinidase (biotin), extracellular	Biotin Metabolism
0,500000000000000	Biotin transport via sodium symport	Transport, Extracellular
0,500000000000000	Biotin transport, nuclear	Transport, Nuclear
0,500000000000000	cAMP transport (ATP-dependent)	Transport, Extracellular
0,500000000000000	choline phosphotransferase	Glycerophospholipid Metabolism
0,500000000000000	cGMP transport (ATP-dependent)	Transport, Extracellular
0,500000000000000	cholesterol 25-hydroxylase	Bile Acid Biosynthesis
0,500000000000000	choline phosphate cytididyltransferase	Glycerophospholipid Metabolism
0,500000000000000	choline intracellular transport	Transport, Endoplasmic Reticular
0,500000000000000	chitinase, extracellular	Aminosugar Metabolism
0,500000000000000	chloride transport via oxalate countertransport (2:1)	Transport, Extracellular
0,500000000000000	Cytosine deaminase	Pyrimidine Catabolism
0,500000000000000	cytosine transport via facilated diffusion	Transport, Extracellular
0,500000000000000	dATP diffusion in nucleus	Transport, Nuclear
0,500000000000000	dGTP diffusion in nucleus	Transport, Nuclear
0,500000000000000	dihydrofolate reversible mitochondrial transport	Transport, Mitochondrial
0,500000000000000	xenobiotic transport	Transport, Extracellular
0,500000000000000	13-cis-oxo-retinoic acid demand	[]
0,500000000000000	alpha-Tocotrienol demand	[]
0,500000000000000	DM datp(n)	[]
0,500000000000000	DM dgtp(n)	[]
0,500000000000000	4 hydroxy retinoic acid demand	[]
0,500000000000000	DM kdn(c)	[]
0,500000000000000	4-oxo-retonoic acid demand	[]
0,500000000000000	gamma-Tocopherol demand	[]
0,500000000000000	dNAD transport, nuclear trhough pore	Transport, Nuclear
0,500000000000000	dADP transport via ADP antiport	Transport, Mitochondrial
0,500000000000000	dADP transport via ATP antiport	Transport, Mitochondrial
0,500000000000000	dUDP transport via ADP antiport	Transport, Mitochondrial
0,500000000000000	dATP transport via ADP antiport	Transport, Mitochondrial
0,500000000000000	dTDP transport via ATP antiport	Transport, Mitochondrial
0,500000000000000	dATP transport via ATP antiport	Transport, Mitochondrial
0,500000000000000	dCDP transport via ADP antiport	Transport, Mitochondrial
0,500000000000000	dCDP transport via ATP antiport	Transport, Mitochondrial
0,500000000000000	dGDP transport via ATP antiport	Transport, Mitochondrial
0,500000000000000	dUTP transport via dUDP antiport	Transport, Mitochondrial
0,500000000000000	dUTP transport via dGDP antiport	Transport, Mitochondrial
0,500000000000000	dUTP transport via ADP antiport	Transport, Mitochondrial
0,500000000000000	dUTP transport via ATP antiport	Transport, Mitochondrial
0,500000000000000	dTTP transport via ATP antiport	Transport, Mitochondrial
0,500000000000000	dTTP transport via ADP antiport	Transport, Mitochondrial
0,500000000000000	dATP transport via dUDP antiport	Transport, Mitochondrial
0,500000000000000	dCTP transport via ADP antiport	Transport, Mitochondrial
0,500000000000000	dGTP transport via ADP antiport	Transport, Mitochondrial
0,500000000000000	dGTP transport via dUDP antiport	Transport, Mitochondrial
0,500000000000000	dGTP transport via dCDP antiport	Transport, Mitochondrial
0,500000000000000	Dolichyl beta-D-glucosyl phosphate flippase (liver)	N-Glycan Biosynthesis
0,500000000000000	Dolichyl-beta-D-glucosyl-phosphate dolichylphosphohydrolase (liver)	N-Glycan Biosynthesis
0,500000000000000	dolichol diffusion, human (liver)	N-Glycan Biosynthesis
0,500000000000000	dolichol diffusion, human (uterus)	N-Glycan Biosynthesis
0,500000000000000	Dolichol kinase, human (liver)	N-Glycan Biosynthesis
0,500000000000000	Dolichol kinase, human (uterus)	N-Glycan Biosynthesis
0,500000000000000	Dolichol-phosphate phosphohydrolase, human (liver)	N-Glycan Biosynthesis
0,500000000000000	Dolichol-phosphate phosphohydrolase, human (uterus)	N-Glycan Biosynthesis
0,500000000000000	dolichol phosphate flippase (liver)	N-Glycan Biosynthesis
0,500000000000000	dolichol phosphate flippase (uterus)	N-Glycan Biosynthesis
0,500000000000000	dephospho-CoA kinase	CoA Biosynthesis
0,500000000000000	pyrophasphatase (dephospho-CoA)	CoA Catabolism
0,500000000000000	deoxyuridine kinase (ATP:Deoxyuridine), mitochondrial	Nucleotides
0,500000000000000	xenobiotic transport	Transport, Extracellular
0,500000000000000	glucuronidated compound transport	Transport, Endoplasmic Reticular
0,500000000000000	ethanolamine phosphate phosphatase	Glycerophospholipid Metabolism
0,500000000000000	10-formyltetrahydrofolate-[Glu](5) exchange	[]
0,500000000000000	10-formyltetrahydrofolate-[Glu](6) exchange	[]
0,500000000000000	10-formyltetrahydrofolate-[Glu](7) exchange	[]
0,500000000000000	10-Formyltetrahydrofolate exchange	[]
0,500000000000000	13-cis-retinoyl glucuronide exchange	[]
0,500000000000000	1 acyl phosphoglycerol exchange	[]
0,500000000000000	24R,25-Dihyoxyvitamin D2 exchange	[]
0,500000000000000	25-Hydroxyvitamin D2 exchange	[]
0,500000000000000	2-Hydroxybutyrate exchange	[]
0,500000000000000	3,5-Cyclic GMP exchange	[]
0,500000000000000	5alpha-Dihydrotestosterone glucuronide exchange	[]
0,500000000000000	pentaglutamyl folate (DHF) exchange	[]
0,500000000000000	5 hydroxy omeprazole exchange	[]
0,500000000000000	5-Hydroxy-L-tryptophan exchange	[]
0,500000000000000	haxglutamyl folate (DHF) exchange	[]
0,500000000000000	heptaglutamyl folate (DHF) exchange	[]
0,500000000000000	heptaglutamyl folate (THF) exchange	[]
0,500000000000000	R total 3 position exchange	[]
0,500000000000000	R total exchange	[]
0,500000000000000	N-Acetyl-D-glucosamine exchange	[]
0,500000000000000	Adrenaline exchange	[]
0,500000000000000	aflatoxin B1 exchange	[]
0,500000000000000	1-alkyl 2-lysoglycerol 3-phosphocholine exchange	[]
0,500000000000000	antipyrene exchange	[]
0,500000000000000	L-Ascorbate exchange	[]
0,500000000000000	alpha-Tocotrienol exchange	[]
0,500000000000000	Biocytin exchange	[]
0,500000000000000	Biotin exchange	[]
0,500000000000000	cAMP exchange	[]
0,500000000000000	chitin exchange	[]
0,500000000000000	CMP exchange	[]
0,500000000000000	Cytosine exchange	[]
0,500000000000000	diacylglycerol (homo sapiens) exchange	[]
0,500000000000000	Dehydroascorbate exchange	[]
0,500000000000000	7,8-Dihydrofolate exchange	[]
0,500000000000000	demethylated antipyrine exchange	[]
0,500000000000000	8,9 epxoy aflatoxin B1 exchange	[]
0,500000000000000	estradiol glucuronide exchange	[]
0,500000000000000	Fe2+ exchange	[]
0,500000000000000	Fe3+ exchange	[]
0,500000000000000	(S)-Glycerate exchange	[]
0,500000000000000	keratan sulfate I exchange	[]
0,500000000000000	keratan sulfate I, degradation product 1 exchange	[]
0,500000000000000	Lactose exchange	[]
0,500000000000000	Metanephrine exchange	[]
0,500000000000000	Methylglyoxal exchange	[]
0,500000000000000	Nicotinate exchange	[]
0,500000000000000	Nitric oxide exchange	[]
0,500000000000000	Naphthalene exchange	[]
0,500000000000000	omeprazole exchange	[]
0,500000000000000	naphthalene epoxide exchange	[]
0,500000000000000	1-alkyl 2-acteylglycerol 3-phosphocholine (homo sapiens) exchange	[]
0,500000000000000	phosphatidylglycerol (homo sapiens) exchange	[]
0,500000000000000	(R)-Pantothenate exchange	[]
0,500000000000000	phosphatidylserine (homo sapiens) exchange	[]
0,500000000000000	cis-11-retinol exchange	[]
0,500000000000000	retinoyl glucuronide exchange	[]
0,500000000000000	Retinyl palminate exchange	[]
0,500000000000000	Retinyl palminate exchange	[]
0,500000000000000	triacylglycerol (homo sapiens) exchange	[]
0,500000000000000	omega hydroxy hexadecanoate (n-C16:0) exchange	[]
0,500000000000000	omega hydroxy tetradecanoate (n-C14:0) exchange	[]
0,500000000000000	cholesterol ester (from FULLR2) exchange	[]
0,500000000000000	7-alpha,24(S)-Dihydroxycholesterol exchange	[]
0,500000000000000	7-alpha,25-Dihydroxycholesterol exchange	[]
0,500000000000000	7-alpha,27-Dihydroxycholesterol exchange	[]
0,500000000000000	gamma-Tocopherol exchange	[]
0,500000000000000	Fatty acid omega-hydroxylase	CYP Metabolism
0,500000000000000	Fatty acid omega-hydroxylase	CYP Metabolism
0,500000000000000	Fe(III) reduction (ascorbate)	Heme Biosynthesis
0,500000000000000	folylpolyglutamate synthetase	Folate Metabolism
0,500000000000000	folylpolyglutamate synthetase, mitochondrial	Folate Metabolism
0,500000000000000	folylpolyglutamate synthetase (DHF), mitochondrial	Folate Metabolism
0,500000000000000	folylpolyglutamate synthetase (DHF)	Folate Metabolism
0,500000000000000	folylpolyglutamate synthetase (DHF), mitochondrial	Folate Metabolism
0,500000000000000	folylpolyglutamate synthetase (DHF), mitochondrial	Folate Metabolism
0,500000000000000	folylpolyglutamate synthetase (10fthf), mitochondrial	Folate Metabolism
0,500000000000000	alpha-fucosidase, extracellular	Keratan sulfate degradation
0,500000000000000	glycocholate transport via sodium cotransport	Transport, Extracellular
0,500000000000000	Gamma-glutamyl hydrolase (10FTHF5GLU), extracellular	Folate Metabolism
0,500000000000000	Gamma-glutamyl hydrolase (10FTHF6GLU), extracellular	Folate Metabolism
0,500000000000000	Gamma-glutamyl hydrolase (10FTHF7GLU), extracellular	Folate Metabolism
0,500000000000000	Gamma-glutamyl hydrolase (5DHF), extracellular	Folate Metabolism
0,500000000000000	Gamma-glutamyl hydrolase (6DHF), extracellular	Folate Metabolism
0,500000000000000	Gamma-glutamyl hydrolase (7DHF), extracellular	Folate Metabolism
0,500000000000000	Gamma-glutamyl hydrolase (7THF), extracellular	Folate Metabolism
0,500000000000000	gamma-glutamylcyclotransferase	Glutathione Metabolism
0,500000000000000	D-glucurono-6,3-lactone transport, endoplasmic reticulum	Transport, Endoplasmic Reticular
0,500000000000000	gluconolactonase, endoplasmic reticulum	Ascorbate and Aldarate Metabolism
0,500000000000000	L-glutamine transport via electroneutral transporter	Transport, Mitochondrial
0,500000000000000	glucuronolactone reductase	Ascorbate and Aldarate Metabolism
0,500000000000000	glutaminase (mitochondrial)	Glutamate metabolism
0,500000000000000	glyoxylate oxidase	Glyoxylate and Dicarboxylate Metabolism
0,500000000000000	L-glycerate export	Transport, Extracellular
0,500000000000000	gulonolactone endoplasmic reticular transport	Transport, Endoplasmic Reticular
0,500000000000000	Glucuronate 1-phosphate phosphatase	Pentose and Glucuronate Interconversions
0,500000000000000	Hydrogen peroxide synthesis (NADPH dependent)	Tyrosine metabolism
0,500000000000000	hydroxypyruvate reductase (NADH)	Glyoxylate and Dicarboxylate Metabolism
0,500000000000000	4-hydroxyretinoic acid transport, Nuclear	Transport, Nuclear
0,500000000000000	isoleucine transaminase	Valine, Leucine, and Isoleucine Metabolism
0,500000000000000	inosine transport in via sodium (1:2) symport	Transport, Extracellular
0,500000000000000	2-keto-3deoxy-D-glycero-D-galactononic acid phosphohydrolase	Aminosugar Metabolism
0,500000000000000	b-galactosidase, extracellular	Galactose metabolism
0,500000000000000	Lecithin-cholesterol acyltransferase	Fatty Acid Metabolism
0,500000000000000	L-pipecolate oxidase, peroxisomal	Lysine Metabolism
0,500000000000000	lipase, extracellular	Fatty Acid Metabolism
0,500000000000000	phospholipase	Triacylglycerol Synthesis
0,500000000000000	lipase	Triacylglycerol Synthesis
0,500000000000000	L-lysine oxidase, peroxisomal	Lysine Metabolism
0,500000000000000	L-lysine transport, peroxisomal (irreversible)	Transport, Peroxisomal
0,500000000000000	L-lysine transport, nuclear	Transport, Nuclear
0,500000000000000	Malonyl-CoA Decarboxylase cytoplasmic	Fatty Acid Metabolism
0,500000000000000	Malonyl-CoA Decarboxylase, mitochondrial	Fatty Acid Metabolism
0,500000000000000	metanephrine secretion via secretory vesicle (ATP driven)	Transport, Extracellular
0,500000000000000	Methylmalonyl-CoA decarboxylase, mitochondrial	Valine, Leucine, and Isoleucine Metabolism
0,500000000000000	Methylglyoxal transport (cytosol to extracellular)	Transport, Extracellular
0,500000000000000	Nicotinic acid uptake	Transport, Extracellular
0,500000000000000	NICRNT transport, nuclear trhough pore	Transport, Nuclear
0,500000000000000	NMN synthetase	NAD Metabolism
0,500000000000000	nicotinate-nucleotide adenylyltransferase	NAD Metabolism
0,500000000000000	nicotinate-nucleotide diphosphorylase (carboxylating)	NAD Metabolism
0,500000000000000	Nitric Oxide Synthase (intermediate forming)	Arginine and Proline Metabolism
0,500000000000000	Nitric Oxide Synthase (NO forming)	Arginine and Proline Metabolism
0,500000000000000	NO transport (diffusion)	Transport, Extracellular
0,500000000000000	nucleotide phosphatase	NAD Metabolism
0,500000000000000	xenobiotic transport	Transport, Extracellular
0,500000000000000	5-nucleotidase	NAD Metabolism
0,500000000000000	5-nucleotidase (XMP)	Nucleotides
0,500000000000000	5-nucleotidase (IMP)	Purine Catabolism
0,500000000000000	5-nucleotidase (dUMP),mitochondrial	Nucleotides
0,500000000000000	5-nucleotidase (UMP)	Pyrimidine Catabolism
0,500000000000000	5-nucleotidase (CMP), extracellular	Nucleotides
0,500000000000000	5-nucleotidase (dTMP), mitochondrial	Nucleotides
0,500000000000000	xenobiotic transport	Transport, Extracellular
0,500000000000000	xenobiotic transport	Transport, Extracellular
0,500000000000000	5-Oxoproline amidohydrolase (ATP-hydrolysing) (ir)	Glutathione Metabolism
0,500000000000000	4-oxo-retinoic acid formation (oxidation)	Vitamin A Metabolism
0,500000000000000	13-cis-4-oxo-retinoic acid formation (oxidation)	Vitamin A Metabolism
0,500000000000000	4-oxo-retinoic acid transport, Nuclear	Transport, Nuclear
0,500000000000000	13-cis-4-oxo-retinoic acid transport, Nuclear	Transport, Nuclear
0,500000000000000	Cytochrome P450 27	Bile Acid Biosynthesis
0,500000000000000	cytochrome P450 2C18	CYP Metabolism
0,500000000000000	cytochrome P450 2C19	CYP Metabolism
0,500000000000000	cytochrome P450 2F1	CYP Metabolism
0,500000000000000	oxysterol 7-alpha-hydroxylase	Bile Acid Biosynthesis
0,500000000000000	cytochrome P450 3A5	CYP Metabolism
0,500000000000000	cytochrome P450, family 46, subfamily A, polypeptide 1	Bile Acid Biosynthesis
0,500000000000000	oxysterol 7alpha-hydroxylase	Bile Acid Biosynthesis
0,500000000000000	oxysterol 7alpha-hydroxylase	Bile Acid Biosynthesis
0,500000000000000	Platelet-activating factor acetylhydrolase	Glycerophospholipid Metabolism
0,500000000000000	Platelet-activating factor acetylhydrolase	Glycerophospholipid Metabolism
0,500000000000000	alkyl glycerol phosphocholine acetyl transferase	Glycerophospholipid Metabolism
0,500000000000000	phosphatidate scramblase	Transport, Endoplasmic Reticular
0,500000000000000	choline phosphatase	Glycerophospholipid Metabolism
0,500000000000000	phosphatidylethanolamine flippase	Transport, Mitochondrial
0,500000000000000	phosphatidylinositol 3-phosphate 5-kinase	Inositol Phosphate Metabolism
0,500000000000000	phosphatidylinositol-3-phosphate 3-phosphatase	Inositol Phosphate Metabolism
0,500000000000000	phosphatidylinositol-4,5-bisphosphate 4-phosphatase	Inositol Phosphate Metabolism
0,500000000000000	phosphatidylinositol-4-phosphate 4-phosphatase, nuclear	Inositol Phosphate Metabolism
0,500000000000000	phosphatidylinositol-5-phosphate 4-kinase, nuclear	Inositol Phosphate Metabolism
0,500000000000000	phosphatidylinositol 3-kinase, nuclear	Inositol Phosphate Metabolism
0,500000000000000	phosphatidylinositol 5-kinase, nuclear	Inositol Phosphate Metabolism
0,500000000000000	purine-nucleoside phosphorylase	NAD Metabolism
0,500000000000000	Pantothenate sodium symporter II	Transport, Extracellular
0,500000000000000	PPD2CSPp	Lysine Metabolism
0,500000000000000	prostaglandin transport via bicarbonate countertransport	Transport, Extracellular
0,500000000000000	prostaglandine E1 transport (ATP-dependent)	Transport, Extracellular
0,500000000000000	prostaglandine E2 transport (ATP-dependent)	Transport, Extracellular
0,500000000000000	phosphatidylserine flippase	Transport, Extracellular
0,500000000000000	pantetheine-phosphate adenylyltransferase	CoA Biosynthesis
0,500000000000000	purine-nucleoside phosphorylase (Xanthosine)	Nucleotides
0,500000000000000	Quinolinate Synthase (Eukaryotic)	Tryptophan metabolism
0,500000000000000	retinoic acid hydroxylation (P450)	Vitamin A Metabolism
0,500000000000000	13-cis-4-oxo-retinoic acid isomerase	Vitamin A Metabolism
0,500000000000000	retinyl ester hydrolase (11-cis)	Vitamin A Metabolism
0,500000000000000	retinyl ester hydrolase (11-cis), extracellular	Vitamin A Metabolism
0,500000000000000	retinoyl glucuronide efflux	Transport, Extracellular
0,500000000000000	retinoyl glucuronide efflux (13-cis)	Transport, Endoplasmic Reticular
0,500000000000000	retinoyl glucuronide efflux (13-cis) from ER	Transport, Endoplasmic Reticular
0,500000000000000	retinoyl glucuronide efflux from ER	Transport, Endoplasmic Reticular
0,500000000000000	retinoic acid transport in ER	Transport, Endoplasmic Reticular
0,500000000000000	retinoic acid transport in ER (13-cis)	Transport, Endoplasmic Reticular
0,500000000000000	ribosylnicotinamide kinase	NAD Metabolism
0,500000000000000	S-Adenosyl-L-methionine:catechol O-methyltransferase	Tyrosine metabolism
0,500000000000000	2,3,4,5-Tetrahydropyridine-2-carboxylate transport, peroxisomal	Transport, Peroxisomal
0,500000000000000	thymidine kinase (ATP:thymidine)	Nucleotides
0,500000000000000	UDP-N-acetyl-D-glucosamine 2-epimerase (Hydrolysis)	Aminosugar Metabolism
0,500000000000000	UDPglucose:dolichyl-phosphate beta-D-glucosyltransferase (liver)	N-Glycan Biosynthesis
0,500000000000000	UDPglucuronate uridine-monophosphohydrolase	Pentose and Glucuronate Interconversions
0,500000000000000	UDPglucuronate uridine-diphosphohydrolase	Pentose and Glucuronate Interconversions
0,500000000000000	UDP-glucuronosyltransferase 1-10 precursor, microsomal	Vitamin A Metabolism
0,500000000000000	UDP-glucuronosyltransferase 1-10 precursor, microsomal (13-cis)	Vitamin A Metabolism
0,500000000000000	UDP-glucuronosyltransferase 1-10 precursor, microsomal	Steroid Metabolism
0,500000000000000	UDP-glucuronosyltransferase 1-10 precursor, microsomal	Steroid Metabolism
[truncated: 194 more rows]
