# Supplementary material for: On the effects of alternative optima in context-specific metabolic model predictions
Source: PLoS Comput Biol. 2017 May 30;13(5):e1005568. doi: 10.1371/journal.pcbi.1005568 (PMC5469500; doi:10.1371/journal.pcbi.1005568)
Supplement: S9 Table — The description of the score used to rank the pathways is provided in Methods. (XLSX) [file pcbi.1005568.s010.xlsx]

## Sheet: A
Ranked subsystems in the active non-core of LeafCorEx
Subsystem	Score
'AMP synthesis'	1
'CTP synthesis'	1
'Calvin-Benson cycle'	1
'GMP synthesis'	1
'IMP synthesis'	1
'PRPP synthesis'	1
'Shikimate pathway'	1
'THF recycling'	1
'TRX recycling'	1
'UMP synthesis'	1
'actyl-coenzyme A synthesis'	1
'arginine synthesis'	1
'arginine synthesis, IMP synthesis, AMP synthesis'	1
'arginine synthesis, UMP synthesis'	1
'asparagine synthesis, lysine synthesis, methionine synthesis'	1
'cysteine synthesis'	1
'fatty acid synthesis'	1
'gluconeogenesis, glycolysis'	1
'histidine synthesis'	1
'isoleucine synthesis'	1
'leucine synthesis'	1
'leucine synthesis, valine synthesis'	1
'light reactions'	1
'lysine synthesis, methionine synthesis, threonine synthesis'	1
'methionine synthesis'	1
'methionine synthesis, THF recycling'	1
'oxidative phosphorylation'	1
'phenylalanine synthesis'	1
'phenylalanine synthesis, tyrosine synthesis'	1
'photorespiration'	1
'pyruvate decarboxylation'	1
'serine synthesis'	1
'starch degradation, sucrose degradation'	1
'starch synthesis'	1
'sucrose synthesis, sucrose degradation, gluconeogenesis'	1
'sulfur assimilation'	1
'threonine synthesis'	1
'trehalose synthesis'	1
'tricarboxylic acid cycle, glyoxylate cycle'	1
'tricarboxylic acid cycle, oxidative phosphorylation'	1
'tryptophan synthesis'	1
'tyrosine synthesis'	1
'valine synthesis'	1
'nucleotide metabolism'	0,916666666666667
'import'	0,750000000000000
'lysine synthesis'	0,714285714285714
'sucrose synthesis'	0,500000000000000
'transport'	0,489361702127660
'glycine synthesis'	0,333333333333333
'methionine synthesis, threonine synthesis'	0,333333333333333
'pyrophosphate recycling'	0,333333333333333
'starch degradation'	0,333333333333333
'proline synthesis'	0,307692307692308
'ADN salvage'	0,250000000000000
'aspartate synthesis'	0,250000000000000
'pyruvate metabolism'	0,181818181818182
'glycolysis'	0,142857142857143
'export'	0,0714285714285714

## Sheet: B
Ranked subsystems in the variable non-core of LeafCorEx
SubSystem	Score
Unasigned	1
'alanine synthesis'	1
'biomass reaction'	1
'glutamate degradation'	1
'im-/export'	1
'sucrose synthesis, gluconeogenesis, glycolysis'	1
'tricarboxylic acid cycle'	1
'proline degradation'	0,800000000000000
'pyruvate metabolism'	0,727272727272727
'glutamate synthesis'	0,666666666666667
'glycine synthesis'	0,666666666666667
'methionine synthesis, threonine synthesis'	0,666666666666667
'pyrophosphate recycling'	0,666666666666667
'sucrose degradation'	0,666666666666667
'glycolysis'	0,571428571428571
'aspartate synthesis'	0,500000000000000
'transport'	0,404255319148936
'maintenance'	0,333333333333333
'starch degradation'	0,333333333333333
'export'	0,285714285714286
'lysine synthesis'	0,285714285714286
'import'	0,250000000000000
'proline synthesis'	0,230769230769231
'nucleotide metabolism'	0,0833333333333333

## Sheet: C
Ranked subsystems in the inactive non-core of LeafCorEx
Subsystem	Score
'gluconeogenesis'	1
'pentose phosphate pathway'	1
'serine racemization'	1
'sucrose synthesis, sucrose degradation'	1
'ADN salvage'	0,750000000000000
'maintenance'	0,666666666666667
'export'	0,642857142857143
'sucrose synthesis'	0,500000000000000
'proline synthesis'	0,461538461538462
'glutamate synthesis'	0,333333333333333
'starch degradation'	0,333333333333333
'sucrose degradation'	0,333333333333333
'glycolysis'	0,285714285714286
'aspartate synthesis'	0,250000000000000
'proline degradation'	0,200000000000000
'transport'	0,106382978723404
'pyruvate metabolism'	0,0909090909090909

## Sheet: D
Ranked subsystems in the active non-core of LeafFastCORE
SubSystem	Score
'AMP synthesis'	1
'CTP synthesis'	1
'Calvin-Benson cycle'	1
'GMP synthesis'	1
'IMP synthesis'	1
'PRPP synthesis'	1
'Shikimate pathway'	1
'THF recycling'	1
'TRX recycling'	1
'UMP synthesis'	1
'actyl-coenzyme A synthesis'	1
'arginine synthesis'	1
'arginine synthesis, IMP synthesis, AMP synthesis'	1
'arginine synthesis, UMP synthesis'	1
'asparagine synthesis, lysine synthesis, methionine synthesis'	1
'cysteine synthesis'	1
'fatty acid synthesis'	1
'gluconeogenesis, glycolysis'	1
'histidine synthesis'	1
'isoleucine synthesis'	1
'leucine synthesis'	1
'leucine synthesis, valine synthesis'	1
'light reactions'	1
'lysine synthesis, methionine synthesis, threonine synthesis'	1
'methionine synthesis'	1
'methionine synthesis, THF recycling'	1
'phenylalanine synthesis'	1
'phenylalanine synthesis, tyrosine synthesis'	1
'photorespiration'	1
'pyruvate decarboxylation'	1
'serine synthesis'	1
'sulfur assimilation'	1
'threonine synthesis'	1
'trehalose synthesis'	1
'tricarboxylic acid cycle, glyoxylate cycle'	1
'tricarboxylic acid cycle, oxidative phosphorylation'	1
'tryptophan synthesis'	1
'tyrosine synthesis'	1
'valine synthesis'	1
'nucleotide metabolism'	0,916666666666667
'starch synthesis'	0,833333333333333
'import'	0,750000000000000
'oxidative phosphorylation'	0,750000000000000
'lysine synthesis'	0,714285714285714
'sucrose synthesis'	0,500000000000000
'transport'	0,436170212765957
'glycine synthesis'	0,333333333333333
'methionine synthesis, threonine synthesis'	0,333333333333333
'pyrophosphate recycling'	0,333333333333333
'starch degradation'	0,333333333333333
'proline synthesis'	0,307692307692308
'aspartate synthesis'	0,250000000000000
'pyruvate metabolism'	0,181818181818182
'glycolysis'	0,142857142857143
'export'	0,0714285714285714

## Sheet: E
Ranked subsystems in the variable non-core of LeafFastCORE
SubSystem	Score
Unasigned	1
'ADN salvage'	1
'alanine synthesis'	1
'biomass reaction'	1
'gluconeogenesis'	1
'glutamate degradation'	1
'glutamate synthesis'	1
'im-/export'	1
'maintenance'	1
'pentose phosphate pathway'	1
'proline degradation'	1
'serine racemization'	1
'starch degradation, sucrose degradation'	1
'sucrose degradation'	1
'sucrose synthesis, gluconeogenesis, glycolysis'	1
'sucrose synthesis, sucrose degradation'	1
'sucrose synthesis, sucrose degradation, gluconeogenesis'	1
'tricarboxylic acid cycle'	1
'export'	0,928571428571429
'glycolysis'	0,857142857142857
'pyruvate metabolism'	0,818181818181818
'aspartate synthesis'	0,750000000000000
'proline synthesis'	0,692307692307692
'glycine synthesis'	0,666666666666667
'methionine synthesis, threonine synthesis'	0,666666666666667
'pyrophosphate recycling'	0,666666666666667
'starch degradation'	0,666666666666667
'transport'	0,563829787234043
'sucrose synthesis'	0,500000000000000
'lysine synthesis'	0,285714285714286
'import'	0,250000000000000
'oxidative phosphorylation'	0,250000000000000
'starch synthesis'	0,166666666666667
'nucleotide metabolism'	0,0833333333333333

## Sheet: F
Ranked subsystems in the Inactive non-core of LeafFastCORE
SubSystem	Score
The inactive non-core is empty in this case

## Sheet: G
Ranked subsystems in the active non-core of LiverCorEx
SubSystem	Score
'C5-Branched dibasic acid metabolism'	1
'CoA Biosynthesis'	1
'Hyaluronan Metabolism'	1
'Transport, Endoplasmic Reticular '	1
'Carnitine shuttle'	0,877192982456140
'Transport, Peroxisomal'	0,737704918032787
'Pentose and Glucuronate Interconversions'	0,666666666666667
'beta-Alanine metabolism'	0,666666666666667
'Glyoxylate and Dicarboxylate Metabolism'	0,600000000000000
'Taurine and hypotaurine metabolism'	0,600000000000000
'Transport, Nuclear'	0,590909090909091
Unasigned	0,522336769759450
'Transport, Lysosomal'	0,520000000000000
'Sphingolipid Metabolism'	0,500000000000000
'Transport, Endoplasmic Reticular'	0,480000000000000
'Folate Metabolism'	0,434782608695652
'Vitamin D'	0,400000000000000
'Propanoate Metabolism'	0,333333333333333
'Riboflavin Metabolism'	0,333333333333333
'Vitamin B6 Metabolism'	0,333333333333333
'Transport, Mitochondrial'	0,298701298701299
'Miscellaneous'	0,250000000000000
'Pyrimidine Catabolism'	0,250000000000000
'Transport, Extracellular'	0,234042553191489
'Aminosugar Metabolism '	0,200000000000000
'Purine Catabolism'	0,166666666666667
'Inositol Phosphate Metabolism'	0,153846153846154
'Starch and Sucrose Metabolism'	0,125000000000000
'Steroid Metabolism'	0,111111111111111
'R Group Synthesis'	0,100000000000000
'Eicosanoid Metabolism'	0,0909090909090909
'Vitamin A Metabolism'	0,0714285714285714

## Sheet: H
Ranked subsystems in the variable non-core of LiverCorEx
SubSystem	Score
'Tetrahydrobiopterin'	1
'Ascorbate and Aldarate Metabolism'	0,333333333333333
'Purine Catabolism'	0,333333333333333
'ROS Detoxification'	0,333333333333333
'Transport, Extracellular'	0,247340425531915
'Sphingolipid Metabolism'	0,166666666666667
'Transport, Endoplasmic Reticular'	0,160000000000000
'Inositol Phosphate Metabolism'	0,153846153846154
'Miscellaneous'	0,125000000000000
'Transport, Mitochondrial'	0,123376623376623
'Transport, Nuclear'	0,113636363636364
'Steroid Metabolism'	0,111111111111111
'Folate Metabolism'	0,0869565217391304
Unasigned	0,0824742268041237
'Vitamin A Metabolism'	0,0714285714285714
'R Group Synthesis'	0,0600000000000000

## Sheet: I
Ranked subsystems in the Inactive non-core of LiverCorEx
SubSystem	Score
'Biotin Metabolism'	1
'CoA Catabolism'	1
'IMP Biosynthesis'	1
'Limonene and pinene degradation'	1
'N-Glycan Biosynthesis'	1
'N-Glycan Degradation'	1
'Salvage Pathway'	1
'Thiamine Metabolism'	1
'Eicosanoid Metabolism'	0,909090909090909
'Starch and Sucrose Metabolism'	0,875000000000000
'Vitamin A Metabolism'	0,857142857142857
'R Group Synthesis'	0,840000000000000
'Aminosugar Metabolism '	0,800000000000000
'Steroid Metabolism'	0,777777777777778
'Pyrimidine Catabolism'	0,750000000000000
'Inositol Phosphate Metabolism'	0,692307692307692
'Ascorbate and Aldarate Metabolism'	0,666666666666667
'Propanoate Metabolism'	0,666666666666667
'ROS Detoxification'	0,666666666666667
'Riboflavin Metabolism'	0,666666666666667
'Vitamin B6 Metabolism'	0,666666666666667
'Miscellaneous'	0,625000000000000
'Vitamin D'	0,600000000000000
'Transport, Mitochondrial'	0,577922077922078
'Transport, Extracellular'	0,518617021276596
'Purine Catabolism'	0,500000000000000
'Transport, Lysosomal'	0,480000000000000
'Folate Metabolism'	0,478260869565217
'Glyoxylate and Dicarboxylate Metabolism'	0,400000000000000
'Taurine and hypotaurine metabolism'	0,400000000000000
Unasigned	0,395189003436426
'Transport, Endoplasmic Reticular'	0,360000000000000
'Pentose and Glucuronate Interconversions'	0,333333333333333
'Sphingolipid Metabolism'	0,333333333333333
'beta-Alanine metabolism'	0,333333333333333
'Transport, Nuclear'	0,295454545454545
'Transport, Peroxisomal'	0,262295081967213
'Carnitine shuttle'	0,122807017543860

## Sheet: J
Ranked subsystems in the active non-core of LiverFastCORE
SubSystem	Score
'C5-Branched dibasic acid metabolism'	1
'CoA Biosynthesis'	1
'Transport, Endoplasmic Reticular '	1
'Carnitine shuttle'	0,877192982456140
'Transport, Peroxisomal'	0,721311475409836
'beta-Alanine metabolism'	0,666666666666667
'Glyoxylate and Dicarboxylate Metabolism'	0,600000000000000
'Transport, Nuclear'	0,590909090909091
'Transport, Lysosomal'	0,520000000000000
'Transport, Endoplasmic Reticular'	0,480000000000000
Unasigned	0,470790378006873
'Pentose and Glucuronate Interconversions'	0,444444444444444
'Folate Metabolism'	0,434782608695652
'Sphingolipid Metabolism'	0,416666666666667
'Taurine and hypotaurine metabolism'	0,400000000000000
'Vitamin D'	0,400000000000000
'Propanoate Metabolism'	0,333333333333333
'Riboflavin Metabolism'	0,333333333333333
'Transport, Mitochondrial'	0,285714285714286
'Miscellaneous'	0,250000000000000
'Transport, Extracellular'	0,212765957446809
'Inositol Phosphate Metabolism'	0,153846153846154
'Aminosugar Metabolism '	0,133333333333333
'Starch and Sucrose Metabolism'	0,125000000000000
'Steroid Metabolism'	0,111111111111111
'R Group Synthesis'	0,100000000000000
'Eicosanoid Metabolism'	0,0909090909090909
'Pyrimidine Catabolism'	0,0833333333333333
'Vitamin A Metabolism'	0,0357142857142857

[truncated: 5 more sheets: K, L, M, N, O]
